# Supplementary material for: Integration of multidimensional splicing data and GWAS summary statistics for risk gene discovery
Source: PLoS Genet. 2022 Jun 30;18(6):e1009814. doi: 10.1371/journal.pgen.1009814 (PMC9278751; doi:10.1371/journal.pgen.1009814)
Supplement: S2 Appendix — Tables B-P. Summary of MSG application to 14 human traits. The source of GWAS and MSG identified trait-associated genes are provided. Tables Q-S. MSG identified genes that are within 500 kb distance to GWAS significant loci in AD, LDL-C, and schizophrenia. Tables T-V. MSG identified genes that overlap with S-PrediXcan identified genes in AD, LDL-C, and schizophrenia. Table W. Summary of applying sCCA+ACAT with and without retraining the prediction model using elastic net to AD, LDL-C, and schizophrenia. Table X. Summary of using sCCA-generated splicing-CVs and applying SVD+χ2, GBJ, and ACAT tests to AD, LDL-C, and schizophrenia. Table Y. Number of testable genes in the analysis of 14 human traits. Table Z. Number of significant genes within and outside of GWAS loci and number of GWAS loci covered by significant genes in the analysis of AD, LDL-C, and schizophrenia. (XLSX) [file pgen.1009814.s002.xlsx]

## Sheet: Table B
Trait	Acronym	N_GWAS	Tissue	N_tissue	GWAS source
Alzheimer’s Disease	AD	74046	Brain frontal cortex BA9	175	https://www.niagads.org/datasets/ng00036
Bipolar disorder	BP	51710	Brain frontal cortex BA9	175	http://pgcdata.med.unc.edu/bipolar_disorder/daner_PGC_BIP32b_mds7a_0416a.gz
Major depressive disorder	MDD	186278	Brain frontal cortex BA9	175	https://www.med.unc.edu/pgc/download-results/
Body mass index	BMI	407667	Brain frontal cortex BA9	175	https://storage.googleapis.com/broad-alkesgroup-public/UKBB/UKBB_409K/body_BMIz.sumstats.gz
Schizophrenia	SCZ	105138	Brain frontal cortex BA9	175	https://walters.psycm.cf.ac.uk/
Neuroticism	NEU	332313	Brain frontal cortex BA9	175	https://storage.googleapis.com/broad-alkesgroup-public/UKBB/UKBB_409K/mental_NEUROTICISM.sumstats.gz
Total cholesterol	TC	100184	Liver	208	http://csg.sph.umich.edu/willer/public/lipids2010/TC2010.zip
LDL cholesterol	LDL	89138	Liver	208	http://csg.sph.umich.edu/willer/public/lipids2010/LDL2010.zip
Serum urate	SU	110013	Liver	208	http://metabolomics.helmholtz-muenchen.de/gugc/GUGC_Datasets_Posting_readme.txt
HDL cholesterol	HDL	99900	Adipose subcutaneous	581	http://csg.sph.umich.edu/willer/public/lipids2010/HDL2010.zip
Triglycerides	TG	96598	Adipose subcutaneous	581	http://csg.sph.umich.edu/willer/public/lipids2010/TG2010.zip
Type 2 diabetes	T2D	408963	Adipose subcutaneous	581	https://data.broadinstitute.org/alkesgroup/UKBB/disease_T2D.sumstats.gz
Waist hip ratio adjusted for BMI	WHR	408196	Adipose subcutaneous	581	https://storage.googleapis.com/broad-alkesgroup-public/UKBB/UKBB_409K/body_WHRadjBMIz.sumstats.gz
Age at natural menopause	ANM	127546	Muscle skeletal	706	https://storage.googleapis.com/broad-alkesgroup-public/UKBB/repro_MENOPAUSE_AGE.sumstats.gz

## Sheet: Table C. AD.MSGgenes
ENSEMBLE_ID	Gene_symbol	CHR	MSG_pvalue	MSG_test_degree_of_freedom
ENSG00000007047	MARK4	19	1.31109e-58	9
ENSG00000007255	TRAPPC6A	19	1.35251e-24	5
ENSG00000012061	ERCC1	19	2.32494e-27	15
ENSG00000073008	PVR	19	9.23862e-16	7
ENSG00000073921	PICALM	11	1.92763e-09	11
ENSG00000074266	EED	11	2.73571e-07	10
ENSG00000104853	CLPTM1	19	3.81343e-51	8
ENSG00000104856	RELB	19	4.33335e-51	4
ENSG00000104859	CLASRP	19	2.14368e-65	12
ENSG00000104866	PPP1R37	19	5.46532e-31	9
ENSG00000104884	ERCC2	19	1.36952e-33	16
ENSG00000104936	DMPK	19	1.48446e-06	18
ENSG00000110077	MS4A6A	11	5.26558e-08	3
ENSG00000110536	PTPMT1	11	4.87264e-06	3
ENSG00000113141	IK	5	2.84278e-07	2
ENSG00000120885	CLU	8	1.97796e-07	1
ENSG00000120899	PTK2B	8	7.9665e-09	12
ENSG00000125744	RTN2	19	1.93692e-07	7
ENSG00000125746	EML2	19	2.72368e-19	11
ENSG00000130203	APOE	19	1.12627e-08	1
ENSG00000130204	TOMM40	19	5.67447e-09	1
ENSG00000130208	APOC1	19	4.64944e-17	6
ENSG00000137501	SYTL2	11	4.21904e-07	9
ENSG00000147419	CCDC25	8	8.45009e-07	10
ENSG00000151376	ME3	11	5.22509e-07	18
ENSG00000157350	ST3GAL2	16	1.90142e-06	3
ENSG00000158458	NRG2	5	1.4073e-06	7
ENSG00000166900	STX3	11	6.74766e-08	7
ENSG00000166927	MS4A7	11	1.76819e-09	4
ENSG00000186567	CEACAM19	19	3.3129e-76	9
ENSG00000187244	BCAM	19	2.21975e-08	3
ENSG00000234906	APOC2	19	3.13915e-07	2

## Sheet: Table D. LDL.MSGgenes
ENSEMBLE_ID	Gene_symbol	CHR	MSG_pvalue	MSG_test_degree_of_freedom
ENSG00000005007	UPF1	19	4.27081e-15	6
ENSG00000007047	MARK4	19	1.16588e-100	7
ENSG00000007255	TRAPPC6A	19	7.05712e-32	6
ENSG00000011347	SYT7	11	1.0831e-27	11
ENSG00000011478	QPCTL	19	3.96697e-08	5
ENSG00000012061	ERCC1	19	5.36788e-12	11
ENSG00000022840	RNF10	12	1.06972e-07	10
ENSG00000031698	SARS	1	2.00188e-55	5
ENSG00000049860	HEXB	5	3.78518e-07	4
ENSG00000051128	HOMER3	19	3.53987e-13	2
ENSG00000055163	CYFIP2	5	2.08274e-08	10
ENSG00000064490	RFXANK	19	2.8929e-23	6
ENSG00000064545	TMEM161A	19	2.97025e-12	9
ENSG00000064547	LPAR2	19	4.43284e-19	2
ENSG00000064607	SUGP2	19	5.10255e-12	9
ENSG00000067208	EVI5	1	2.70867e-08	7
ENSG00000069399	BCL3	19	7.69289e-10	4
ENSG00000073008	PVR	19	1.94756e-23	7
ENSG00000075975	MKRN2	3	4.07583e-07	3
ENSG00000079805	DNM2	19	5.35576e-102	9
ENSG00000079999	KEAP1	19	2.18371e-12	7
ENSG00000088682	COQ9	16	3.34662e-16	7
ENSG00000089022	MAPKAPK5	12	7.55007e-10	6
ENSG00000089053	ANAPC5	12	2.3498e-08	10
ENSG00000089094	KDM2B	12	1.10097e-10	10
ENSG00000089127	OAS1	12	3.8096e-06	3
ENSG00000089234	BRAP	12	1.30381e-06	2
ENSG00000089639	GMIP	19	1.22894e-30	10
ENSG00000102967	DHODH	16	1.45119e-20	7
ENSG00000102984	ZNF821	16	8.1881e-10	7
ENSG00000104529	EEF1D	8	6.24555e-06	4
ENSG00000104853	CLPTM1	19	4.94086e-50	2
ENSG00000104856	RELB	19	6.09752e-24	5
ENSG00000104859	CLASRP	19	4.44805e-58	11
ENSG00000104866	PPP1R37	19	6.45406e-42	7
ENSG00000104881	PPP1R13L	19	1.057e-06	3
ENSG00000104884	ERCC2	19	5.64956e-62	10
ENSG00000104936	DMPK	19	1.67139e-06	16
ENSG00000105397	TYK2	19	3.27928e-10	17
ENSG00000105401	CDC37	19	6.86141e-07	6
ENSG00000105518	TMEM205	19	2.36298e-18	3
ENSG00000105520	PLPPR2	19	1.14155e-10	5
ENSG00000105669	COPE	19	4.01294e-26	6
ENSG00000105676	ARMC6	19	2.65398e-22	12
ENSG00000105705	SUGP1	19	6.53949e-27	9
ENSG00000105726	ATP13A1	19	6.15349e-34	7
ENSG00000105968	H2AFV	7	1.57777e-12	8
ENSG00000106628	POLD2	7	2.68776e-07	4
ENSG00000106636	YKT6	7	4.37695e-10	6
ENSG00000110063	DCPS	11	9.17761e-07	5
ENSG00000110080	ST3GAL4	11	7.94234e-09	8
ENSG00000111252	SH2B3	12	3.01345e-06	3
ENSG00000111271	ACAD10	12	3.7575e-07	3
ENSG00000111300	NAA25	12	1.07439e-06	5
ENSG00000113161	HMGCR	5	1.14018e-40	5
ENSG00000113163	CERT1	5	1.8401e-41	6
ENSG00000115204	MPV17	2	7.01731e-07	7
ENSG00000115970	THADA	2	1.8795e-08	14
ENSG00000116133	DHCR24	1	7.55054e-39	3
ENSG00000116266	STXBP3	1	8.027e-36	4
ENSG00000116337	AMPD2	1	4.37772e-73	12
ENSG00000116641	DOCK7	1	1.03387e-19	7
ENSG00000117614	SYF2	1	4.34297e-06	2
ENSG00000117676	RPS6KA1	1	6.28674e-06	2
ENSG00000118960	HS1BP3	2	3.28358e-56	4
ENSG00000118961	LDAH	2	1.25841e-08	5
ENSG00000121940	CLCC1	1	3.99731e-117	13
ENSG00000122008	POLK	5	3.99362e-43	7
ENSG00000122515	ZMIZ2	7	1.44281e-08	13
ENSG00000123453	SARDH	9	1.53432e-08	18
ENSG00000124177	CHD6	20	6.57261e-15	5
ENSG00000124181	PLCG1	20	7.24886e-18	8
ENSG00000124920	MYRF	11	1.29474e-29	10
ENSG00000125703	ATG4C	1	2.31747e-15	5
ENSG00000125746	EML2	19	9.48495e-11	16
ENSG00000125753	VASP	19	1.15542e-14	7
ENSG00000127616	SMARCA4	19	3.27675e-109	10
ENSG00000129351	ILF3	19	1.40436e-156	13
ENSG00000129933	MAU2	19	2.9658e-20	7
ENSG00000130158	DOCK6	19	2.49666e-64	12
ENSG00000130159	ECSIT	19	1.14898e-21	8
ENSG00000130164	LDLR	19	4.49641e-73	10
ENSG00000130165	ELOF1	19	3.8994e-07	6
ENSG00000130175	PRKCSH	19	7.54417e-29	7
ENSG00000130202	NECTIN2	19	6.77349e-80	4
ENSG00000130733	YIPF2	19	2.06903e-62	6
ENSG00000130734	ATG4D	19	9.1076e-34	8
ENSG00000132155	RAF1	3	5.51864e-07	8
ENSG00000132793	LPIN3	20	1.28397e-16	15
ENSG00000134184	GSTM1	1	6.85374e-18	3
ENSG00000134202	GSTM3	1	1.54478e-17	2
ENSG00000134824	FADS2	11	7.6409e-16	6
ENSG00000135114	OASL	12	3.35802e-08	5
ENSG00000135124	P2RX4	12	6.73906e-11	9
ENSG00000135148	TRAFD1	12	1.44746e-08	3
ENSG00000136280	CCM2	7	1.09423e-11	7
ENSG00000137312	FLOT1	6	2.24396e-06	4
ENSG00000137656	BUD13	11	7.37331e-08	2
ENSG00000138032	PPM1B	2	4.30186e-07	3
ENSG00000138095	LRPPRC	2	2.88517e-07	6
ENSG00000140829	DHX38	16	7.61724e-09	3
ENSG00000140853	NLRC5	16	1.00713e-22	15
ENSG00000141279	NPEPPS	17	5.85393e-07	13
ENSG00000142252	GEMIN7	19	5.27701e-18	5
ENSG00000142453	CARM1	19	1.05957e-66	7
ENSG00000143033	MTF2	1	8.21872e-08	3
ENSG00000143106	PSMA5	1	4.91924e-140	7
ENSG00000143363	PRUNE1	1	9.59665e-07	6
ENSG00000143622	RIT1	1	1.13882e-06	3
ENSG00000144711	IQSEC1	3	4.53381e-08	7
ENSG00000146457	WTAP	6	3.42028e-07	4
ENSG00000146477	SLC22A3	6	2.73121e-27	7
ENSG00000147804	SLC39A4	8	6.47962e-09	3
ENSG00000148290	SURF1	9	2.81245e-12	4
ENSG00000148300	REXO4	9	7.9424e-07	4
ENSG00000149476	TKFC	11	1.7467e-21	10
ENSG00000149483	TMEM138	11	3.31807e-09	4
ENSG00000149485	FADS1	11	3.23287e-08	3
ENSG00000149532	CPSF7	11	4.34037e-18	12
ENSG00000152359	POC5	5	4.16426e-53	4
ENSG00000154743	TSEN2	3	3.17556e-09	9
ENSG00000156831	NSMCE2	8	2.36001e-22	8
ENSG00000157978	LDLRAP1	1	1.43483e-11	4
ENSG00000158604	TMED4	7	1.62511e-09	3
ENSG00000160271	RALGDS	9	3.69046e-15	9
ENSG00000160323	ADAMTS13	9	1.46727e-17	25
ENSG00000160325	CACFD1	9	5.0632e-08	10
ENSG00000160326	SLC2A6	9	3.43689e-07	3
ENSG00000161914	ZNF653	19	9.9913e-15	4
ENSG00000162148	PPP1R32	11	1.072e-27	14
ENSG00000162402	USP24	1	1.68537e-08	5
ENSG00000162650	ATXN7L2	1	1.03796e-59	3
ENSG00000164346	NSA2	5	2.44713e-06	3
ENSG00000164347	GFM2	5	3.47863e-19	8
ENSG00000166278	C2	6	9.60472e-09	9
ENSG00000167272	POP5	12	9.54306e-11	5
ENSG00000167491	GATAD2A	19	5.47243e-25	8
ENSG00000167985	SDHAF2	11	2.56291e-28	12
ENSG00000167986	DDB1	11	6.8783e-34	4
ENSG00000167992	VWCE	11	1.72691e-14	15
ENSG00000167994	RAB3IL1	11	6.30103e-10	4
ENSG00000167995	BEST1	11	8.7374e-17	2
ENSG00000168092	PAFAH1B2	11	1.18403e-08	2
ENSG00000168477	TNXB	6	1.42451e-07	4
ENSG00000168765	GSTM4	1	8.35932e-42	5
ENSG00000172775	FAM192A	16	4.86951e-08	12
ENSG00000173064	HECTD4	12	8.596e-07	7
ENSG00000173137	ADCK5	8	1.05041e-07	5
ENSG00000174306	ZHX3	20	1.06982e-10	6
ENSG00000178685	PARP10	8	1.51689e-08	3
ENSG00000178852	EFCAB13	17	2.06089e-06	5
ENSG00000179091	CYC1	8	1.17614e-06	1
ENSG00000179295	PTPN11	12	2.33052e-09	4
ENSG00000179832	MROH1	8	3.0752e-06	13
ENSG00000181035	SLC25A42	19	1.46359e-22	8
ENSG00000182149	IST1	16	4.74006e-16	5
ENSG00000183401	CCDC159	19	7.04029e-121	16
ENSG00000183726	TMEM50A	1	9.90994e-07	5
ENSG00000184162	NR2C2AP	19	4.3637e-21	3
ENSG00000184313	MROH7	1	4.5321e-30	12
ENSG00000185122	HSF1	8	4.82751e-06	9
ENSG00000185189	NRBP2	8	2.2519e-06	11
ENSG00000186205	2021-03-01	1	1.25802e-10	8
ENSG00000186567	CEACAM19	19	8.85811e-207	10
ENSG00000187049	TMEM216	11	7.30148e-23	3
ENSG00000187266	EPOR	19	4.39043e-30	11
ENSG00000188739	RBM34	1	4.49074e-09	4
ENSG00000196126	HLA-DRB1	6	8.88011e-08	3
ENSG00000196990	FAM163B	9	1.37303e-07	5
ENSG00000197256	KANK2	19	3.03356e-61	5
ENSG00000197780	TAF13	1	1.67568e-88	4
ENSG00000197858	GPAA1	8	2.62808e-06	7
ENSG00000197859	ADAMTSL2	9	1.01548e-21	14
ENSG00000198270	TMEM116	12	1.22885e-10	5
ENSG00000198502	HLA-DRB5	6	1.39619e-07	4
ENSG00000198551	ZNF627	19	3.21318e-59	2
ENSG00000198563	DDX39B	6	1.45169e-08	7
ENSG00000198900	TOP1	20	1.67347e-09	4
ENSG00000204160	ZDHHC18	1	8.39925e-07	3
ENSG00000204178	MACO1	1	2.47033e-10	6
ENSG00000204267	TAP2	6	2.8784e-06	5
ENSG00000204305	AGER	6	4.41979e-09	6
ENSG00000204344	STK19	6	1.8611e-11	7
ENSG00000204386	NEU1	6	5.09077e-08	2
ENSG00000204427	ABHD16A	6	1.24744e-06	8
ENSG00000204463	BAG6	6	4.37728e-08	12
ENSG00000204469	PRRC2A	6	9.11234e-09	8
ENSG00000204525	HLA-C	6	2.27063e-07	5
ENSG00000204564	C6orf136	6	1.03179e-09	6
ENSG00000204842	ATXN2	12	1.90994e-06	5
ENSG00000205517	RGL3	19	1.19876e-115	20
ENSG00000213339	QTRT1	19	4.41065e-18	6
ENSG00000213722	DDAH2	6	1.63252e-07	6
ENSG00000213996	TM6SF2	19	1.54075e-29	7
ENSG00000221968	FADS3	11	5.86374e-30	7
ENSG00000221988	PPT2	6	1.82832e-09	9
ENSG00000234745	HLA-B	6	5.87898e-06	5
ENSG00000241404	EGFL8	6	2.93155e-15	8
ENSG00000254901	BORCS8	19	3.09913e-06	6
ENSG00000267673	FDX2	19	2.05726e-09	3

## Sheet: Table E scz.MSGgenes
ENSEMBLE_ID	Gene_symbol	CHR	MSG_pvalue	MSG_test_degree_of_freedom
ENSG00000002822	MAD1L1	7	3.35798e-14	11
ENSG00000005483	KMT2E	7	7.75125e-07	9
ENSG00000006283	CACNA1G	17	2.45076e-06	18
ENSG00000006831	ADIPOR2	12	3.80375e-20	3
ENSG00000007923	DNAJC11	1	2.54443e-06	7
ENSG00000009413	REV3L	6	1.82977e-06	8
ENSG00000010318	PHF7	3	1.12917e-08	5
ENSG00000010319	SEMA3G	3	1.34184e-07	5
ENSG00000010322	NISCH	3	1.1074e-07	7
ENSG00000010327	STAB1	3	8.23955e-10	8
ENSG00000014914	MTMR11	1	1.20759e-07	6
ENSG00000016864	GLT8D1	3	4.44256e-10	5
ENSG00000023902	PLEKHO1	1	4.20722e-07	7
ENSG00000026950	BTN3A1	6	5.90959e-12	4
ENSG00000028116	VRK2	2	2.0881e-06	6
ENSG00000030110	BAK1	6	9.10167e-15	3
ENSG00000033030	ZCCHC8	12	9.51695e-14	7
ENSG00000036530	CYP46A1	14	4.25092e-10	4
ENSG00000039650	PNKP	19	2.09684e-06	9
ENSG00000041357	PSMA4	15	3.52287e-08	5
ENSG00000041988	THAP3	1	2.05763e-06	7
ENSG00000051825	MPHOSPH9	12	1.71792e-12	4
ENSG00000054282	SDCCAG8	1	1.1703e-12	9
ENSG00000055147	FAM114A2	5	6.14885e-09	4
ENSG00000055955	ITIH4	3	2.67212e-10	5
ENSG00000059915	PSD	10	1.44702e-13	9
ENSG00000063176	SPHK2	19	3.10166e-08	8
ENSG00000064490	RFXANK	19	3.56353e-12	5
ENSG00000064545	TMEM161A	19	4.20592e-10	3
ENSG00000064607	SUGP2	19	1.60283e-06	6
ENSG00000067369	TP53BP1	15	1.66777e-06	4
ENSG00000070882	OSBPL3	7	1.62212e-06	12
ENSG00000071626	DAZAP1	19	8.06242e-07	14
ENSG00000072134	EPN2	17	5.8843e-08	11
ENSG00000072210	ALDH3A2	17	4.09055e-08	6
ENSG00000073169	SELENOO	22	2.03204e-07	13
ENSG00000073711	PPP2R3A	3	1.8822e-07	3
ENSG00000074219	TEAD2	19	6.251e-07	7
ENSG00000075413	MARK3	14	4.1942e-14	12
ENSG00000076108	BAZ2A	12	9.39737e-08	8
ENSG00000076513	ANKRD13A	12	4.00105e-11	7
ENSG00000076685	NT5C2	10	8.77521e-19	10
ENSG00000077150	NFKB2	10	2.49055e-17	5
ENSG00000077782	FGFR1	8	1.37399e-08	9
ENSG00000079313	REXO1	19	4.27531e-06	5
ENSG00000079616	KIF22	16	1.22316e-08	6
ENSG00000079691	CARMIL1	6	1.28068e-18	15
ENSG00000079841	RIMS1	6	2.67313e-06	21
ENSG00000080854	IGSF9B	11	6.39056e-08	4
ENSG00000081087	OSTM1	6	5.72627e-07	4
ENSG00000082397	EPB41L3	18	2.95705e-06	19
ENSG00000085788	DDHD2	8	6.76065e-07	12
ENSG00000088930	XRN2	20	1.4548e-07	8
ENSG00000089486	CDIP1	16	4.05701e-06	4
ENSG00000089639	GMIP	19	2.28242e-10	14
ENSG00000090238	YPEL3	16	2.75819e-06	5
ENSG00000090554	FLT3LG	19	3.5022e-07	9
ENSG00000090975	PITPNM2	12	1.43822e-11	10
ENSG00000091127	PUS7	7	2.23192e-08	6
ENSG00000095383	TBC1D2	9	1.32514e-09	10
ENSG00000096433	ITPR3	6	6.06626e-11	8
ENSG00000096654	ZNF184	6	3.15157e-25	3
ENSG00000099910	KLHL22	22	2.27885e-06	10
ENSG00000100167	SEPTIN3	22	6.3472e-13	7
ENSG00000100197	CYP2D6	22	1.21626e-11	2
ENSG00000100207	TCF20	22	2.03998e-06	3
ENSG00000100307	CBX7	22	5.60174e-07	7
ENSG00000100321	SYNGR1	22	4.89719e-09	8
ENSG00000100324	TAB1	22	1.69709e-14	6
ENSG00000100387	RBX1	22	1.42415e-10	4
ENSG00000100401	RANGAP1	22	2.2818e-08	6
ENSG00000100413	POLR3H	22	3.02838e-10	4
ENSG00000100417	PMM1	22	9.62743e-21	5
ENSG00000100418	DESI1	22	2.94182e-10	5
ENSG00000100429	HDAC10	22	6.94345e-07	14
ENSG00000100664	EIF5	14	1.03301e-11	4
ENSG00000100711	ZFYVE21	14	1.15553e-11	6
ENSG00000101445	PPP1R16B	20	4.86467e-18	4
ENSG00000102471	NDFIP2	13	1.97852e-06	5
ENSG00000102858	MGRN1	16	4.65993e-07	9
ENSG00000102882	MAPK3	16	2.57892e-09	5
ENSG00000103034	NDRG4	16	2.64472e-09	9
ENSG00000103056	SMPD3	16	4.52303e-07	4
ENSG00000103066	PLA2G15	16	5.44233e-06	4
ENSG00000103423	DNAJA3	16	1.81243e-07	4
ENSG00000103502	CDIPT	16	5.48421e-07	4
ENSG00000103723	AP3B2	15	1.06412e-09	10
ENSG00000103740	ACSBG1	15	4.2105e-10	6
ENSG00000104852	SNRNP70	19	8.83135e-09	6
ENSG00000104863	LIN7B	19	2.53865e-08	5
ENSG00000104888	SLC17A7	19	4.64713e-07	6
ENSG00000104946	TBC1D17	19	1.33724e-06	11
ENSG00000104960	PTOV1	19	1.42179e-06	9
ENSG00000104973	MED25	19	4.25382e-06	12
ENSG00000105053	VRK3	19	3.37297e-06	12
ENSG00000105669	COPE	19	9.1826e-07	6
ENSG00000105671	DDX49	19	9.61702e-09	7
ENSG00000105676	ARMC6	19	6.56525e-08	8
ENSG00000105705	SUGP1	19	1.93008e-07	10
ENSG00000105717	PBX4	19	5.53266e-08	3
ENSG00000106009	BRAT1	7	9.22912e-09	14
ENSG00000106012	IQCE	7	1.29242e-08	12
ENSG00000106263	EIF3B	7	3.2007e-10	8
ENSG00000106266	SNX8	7	2.18541e-11	2
ENSG00000106344	RBM28	7	6.35378e-07	10
ENSG00000107566	ERLIN1	10	5.70002e-07	4
ENSG00000107862	GBF1	10	3.94141e-13	11
ENSG00000107872	FBXL15	10	5.91734e-10	4
ENSG00000107882	SUFU	10	2.73006e-07	5
ENSG00000107954	NEURL1	10	3.37057e-11	6
ENSG00000107957	SH3PXD2A	10	6.16403e-16	7
ENSG00000108443	RPS6KB1	17	3.04696e-06	5
ENSG00000108641	B9D1	17	1.7252e-06	9
ENSG00000109320	NFKB1	4	7.10997e-08	4
ENSG00000109572	CLCN3	4	2.49132e-06	6
ENSG00000109689	STIM2	4	6.54021e-07	11
ENSG00000109956	B3GAT1	11	8.02508e-14	8
ENSG00000110013	SIAE	11	8.99731e-08	5
ENSG00000110492	MDK	11	1.27252e-10	3
ENSG00000110497	AMBRA1	11	1.11751e-07	7
ENSG00000110514	MADD	11	5.31516e-06	6
ENSG00000110536	PTPMT1	11	1.29921e-06	3
ENSG00000110801	PSMD9	12	5.04453e-07	7
ENSG00000110931	CAMKK2	12	5.01689e-06	11
ENSG00000110958	PTGES3	12	6.78619e-07	5
ENSG00000111011	RSRC2	12	1.94906e-08	8
ENSG00000111325	OGFOD2	12	3.96126e-06	5
ENSG00000111328	CDK2AP1	12	7.53728e-08	4
ENSG00000111358	GTF2H3	12	4.11089e-12	7
ENSG00000111364	DDX55	12	4.12069e-09	6
ENSG00000111801	BTN3A3	6	1.6399e-29	6
ENSG00000112511	PHF1	6	1.1612e-10	10
ENSG00000112658	SRF	6	6.54374e-09	3
ENSG00000112763	BTN2A1	6	3.03963e-30	7
ENSG00000112812	PRSS16	6	2.69e-25	3
ENSG00000112855	HARS2	5	1.10916e-07	6
ENSG00000112981	NME5	5	4.84726e-08	7
ENSG00000112983	BRD8	5	3.93388e-10	10
ENSG00000113108	APBB3	5	1.80311e-07	3
ENSG00000114054	PCCB	3	3.18678e-10	3
ENSG00000114416	FXR1	3	2.01272e-16	9
ENSG00000114480	GBE1	3	8.20456e-07	2
ENSG00000114735	HEMK1	3	4.29986e-06	4
ENSG00000114841	DNAH1	3	2.78039e-07	4
ENSG00000114861	FOXP1	3	3.55594e-07	14
ENSG00000114902	SPCS1	3	3.43233e-10	1
ENSG00000114904	NEK4	3	1.46671e-06	7
ENSG00000115194	SLC30A3	2	4.25321e-06	5
ENSG00000115204	MPV17	2	3.11242e-07	9
ENSG00000115211	EIF2B4	2	4.21008e-06	5
ENSG00000115234	SNX17	2	2.73872e-06	7
ENSG00000115241	PPM1G	2	3.7206e-07	2
ENSG00000115392	FANCL	2	1.47545e-10	5
ENSG00000115520	COQ10B	2	1.42726e-07	3
ENSG00000115524	SF3B1	2	2.16995e-09	6
ENSG00000115540	MOB4	2	4.3493e-07	3
ENSG00000115896	PLCL1	2	2.24015e-10	4
ENSG00000116151	MORN1	1	1.57804e-07	11
ENSG00000116285	ERRFI1	1	1.71008e-07	4
ENSG00000117020	AKT3	1	1.0608e-13	8
ENSG00000117266	CDK18	1	1.48919e-06	8
ENSG00000117360	PRPF3	1	2.86982e-06	8
ENSG00000117408	IPO13	1	2.35354e-06	3
ENSG00000117410	ATP6V0B	1	1.21985e-07	4
ENSG00000117569	PTBP2	1	8.65565e-07	7
ENSG00000118007	STAG1	3	6.08371e-07	5
ENSG00000118197	DDX59	1	4.12471e-07	4
ENSG00000118260	CREB1	2	3.93103e-07	6
ENSG00000118292	C1orf54	1	3.19577e-06	6
ENSG00000118298	CA14	1	8.50211e-08	5
ENSG00000119042	SATB2	2	2.69978e-18	6
ENSG00000120451	SNX19	11	2.27092e-10	8
ENSG00000120686	UFM1	13	6.57743e-09	2
ENSG00000120705	ETF1	5	2.25261e-09	2
ENSG00000120709	FAM53C	5	3.88022e-06	3
ENSG00000120733	KDM3B	5	1.11782e-06	6
ENSG00000120899	PTK2B	8	1.46407e-07	12
ENSG00000121680	PEX16	11	6.06936e-11	7
ENSG00000122490	SLC66A2	18	8.56244e-08	11
ENSG00000122687	MRM2	7	1.23e-10	5
ENSG00000122970	IFT81	12	1.11531e-11	8
ENSG00000122986	HVCN1	12	4.25852e-09	5
ENSG00000124198	ARFGEF2	20	1.08502e-07	7
ENSG00000124214	STAU1	20	1.44688e-07	10
ENSG00000124228	DDX27	20	1.80133e-06	6
ENSG00000124508	BTN2A2	6	4.82789e-31	3
ENSG00000126214	KLC1	14	1.15932e-08	6
ENSG00000126457	PRMT1	19	1.64839e-07	7
ENSG00000127804	METTL16	17	3.62323e-06	4
ENSG00000128159	TUBGCP6	22	2.45322e-09	15
ENSG00000128482	RNF112	17	7.02449e-07	7
ENSG00000129691	ASH2L	8	5.33489e-06	5
ENSG00000130287	NCAN	19	7.60323e-07	9
ENSG00000130529	TRPM4	19	4.46194e-09	13
ENSG00000130787	HIP1R	12	1.05045e-13	9
ENSG00000130921	C12orf65	12	1.66201e-12	3
ENSG00000131323	TRAF3	14	2.50201e-06	8
ENSG00000131374	TBC1D5	3	2.38006e-11	9
ENSG00000131503	ANKHD1	5	5.99934e-09	9
ENSG00000132383	RPA1	17	3.05048e-08	4
ENSG00000132386	SERPINF1	17	2.8079e-07	7
ENSG00000132563	REEP2	5	2.48659e-08	5
ENSG00000133110	POSTN	13	1.15404e-06	4
ENSG00000133243	BTBD2	19	7.96329e-07	6
ENSG00000134569	LRP4	11	3.65232e-09	4
ENSG00000134802	SLC43A3	11	1.58022e-06	4
ENSG00000135124	P2RX4	12	2.00061e-06	10
ENSG00000135249	RINT1	7	1.76722e-09	6
ENSG00000135250	SRPK2	7	1.47712e-07	9
ENSG00000135298	ADGRB3	6	1.52071e-09	14
ENSG00000135365	PHF21A	11	9.86329e-13	8
ENSG00000135930	EIF4E2	2	1.98661e-13	7
ENSG00000135976	ANKRD36	2	2.71613e-06	5
ENSG00000136213	CHST12	7	1.16572e-09	3
ENSG00000136404	TM6SF1	15	1.35017e-08	10
ENSG00000136436	CALCOCO2	17	3.61118e-06	4
ENSG00000136631	VPS45	1	1.18784e-06	8
ENSG00000137185	ZSCAN9	6	1.04382e-09	2
ENSG00000137288	UQCC2	6	8.43584e-07	5
ENSG00000137312	FLOT1	6	1.05419e-26	4
ENSG00000137337	MDC1	6	4.08776e-26	6
ENSG00000137338	PGBD1	6	2.07633e-31	4
ENSG00000137343	ATAT1	6	4.62066e-15	5
ENSG00000137411	VARS2	6	5.22787e-27	11
ENSG00000137752	CASP1	11	2.79717e-06	2
ENSG00000137776	SLTM	15	3.43545e-07	20
ENSG00000138002	IFT172	2	1.36252e-06	8
ENSG00000138073	PREB	2	4.50588e-06	6
ENSG00000138080	EMILIN1	2	2.26108e-07	4
ENSG00000138111	MFSD13A	10	4.85042e-13	7
ENSG00000138172	CALHM2	10	4.47825e-12	6
ENSG00000138175	ARL3	10	1.99802e-14	5
ENSG00000139116	KIF21A	12	7.33202e-07	10
ENSG00000139117	CPNE8	12	1.77419e-06	5
ENSG00000139436	GIT2	12	1.18067e-11	10
ENSG00000139437	TCHP	12	2.58016e-06	6
ENSG00000139726	DENR	12	4.21337e-06	2
ENSG00000140545	MFGE8	15	3.09952e-06	8
ENSG00000140553	UNC45A	15	1.37587e-06	9
ENSG00000141084	RANBP10	16	2.39355e-06	4
ENSG00000141127	PRPSAP2	17	1.10997e-07	8
ENSG00000141258	SGSM2	17	1.31796e-08	19
ENSG00000141668	CBLN2	18	1.07379e-06	9
ENSG00000142227	EMP3	19	8.09722e-07	4
ENSG00000142494	SLC47A1	17	5.04973e-08	6
ENSG00000142546	NOSIP	19	7.23031e-08	10
ENSG00000143374	TARS2	1	1.49326e-07	8
ENSG00000143420	ENSA	1	4.67787e-06	3
ENSG00000143437	ARNT	1	9.77921e-07	8
ENSG00000143515	ATP8B2	1	1.72299e-06	6
ENSG00000143537	ADAM15	1	2.99301e-09	9
ENSG00000143569	UBAP2L	1	1.16643e-06	9
ENSG00000143590	EFNA3	1	4.90536e-09	4
ENSG00000143748	NVL	1	1.84107e-06	14
ENSG00000144381	HSPD1	2	4.76065e-08	1
ENSG00000144535	DIS3L2	2	2.40145e-09	8
ENSG00000144674	GOLGA4	3	2.18546e-07	13
ENSG00000145685	LHFPL2	5	1.09031e-06	2
ENSG00000146282	RARS2	6	5.33118e-06	9
ENSG00000147465	STAR	8	1.26285e-07	5
ENSG00000147535	PLPP5	8	2.36085e-08	7
ENSG00000148840	PPRC1	10	1.12016e-09	7
ENSG00000148842	CNNM2	10	6.21971e-17	5
ENSG00000148843	PDCD11	10	9.7922e-17	4
ENSG00000149150	SLC43A1	11	3.83971e-06	8
ENSG00000149179	C11orf49	11	1.39674e-10	6
ENSG00000149182	ARFGAP2	11	8.02399e-09	5
ENSG00000149292	TTC12	11	1.36893e-08	7
ENSG00000149294	NCAM1	11	3.59839e-06	11
ENSG00000149633	KIAA1755	20	4.78499e-10	15
ENSG00000149923	PPP4C	16	1.34934e-08	7
ENSG00000149926	TLCD3B	16	1.34164e-06	2
ENSG00000149927	DOC2A	16	6.28543e-09	8
ENSG00000149929	HIRIP3	16	9.79714e-07	2
ENSG00000149930	TAOK2	16	2.27218e-06	5
ENSG00000149932	TMEM219	16	5.60234e-10	3
ENSG00000150967	ABCB9	12	2.71622e-13	9
ENSG00000150977	RILPL2	12	2.19652e-07	4
ENSG00000151067	CACNA1C	12	9.35446e-10	16
ENSG00000151148	UBE3B	12	3.4668e-06	7
ENSG00000151500	THYN1	11	4.72955e-08	7
ENSG00000151502	VPS26B	11	4.55811e-11	4
ENSG00000153406	NMRAL1	16	5.1495e-06	6
ENSG00000154144	TBRG1	11	1.86144e-09	7
ENSG00000155090	KLF10	8	1.70112e-07	2
ENSG00000155511	GRIA1	5	1.28155e-07	4
ENSG00000155970	MICU3	8	2.58589e-06	9
ENSG00000156374	PCGF6	10	9.578e-07	4
ENSG00000157087	ATP2B2	3	3.72138e-09	16
ENSG00000157613	CREB3L1	11	1.31908e-08	2
ENSG00000158019	BABAM2	2	1.09418e-06	12
ENSG00000158604	TMED4	7	3.42698e-08	3
ENSG00000158691	ZSCAN12	6	2.09862e-28	2
ENSG00000159214	CCDC24	1	1.07174e-09	11
ENSG00000160691	SHC1	1	1.00547e-08	9
ENSG00000160752	FDPS	1	5.10032e-09	4
ENSG00000160753	RUSC1	1	2.13836e-07	7
ENSG00000160767	FAM189B	1	4.80596e-11	11
ENSG00000161267	BDH1	3	3.51059e-06	10
ENSG00000161618	ALDH16A1	19	1.99127e-06	5
ENSG00000162374	ELAVL4	1	2.25253e-06	8
ENSG00000162944	RFTN2	2	1.0409e-09	5
ENSG00000162971	TYW5	2	4.15097e-12	5
ENSG00000163634	THOC7	3	5.69928e-09	3
ENSG00000163798	SLC4A1AP	2	3.07356e-07	5
ENSG00000163930	BAP1	3	3.42058e-10	5
ENSG00000163932	PRKCD	3	4.81968e-08	4
ENSG00000163933	RFT1	3	2.77032e-14	8
ENSG00000163935	SFMBT1	3	3.66801e-09	2
ENSG00000163938	GNL3	3	2.18377e-09	3
ENSG00000163939	PBRM1	3	4.34986e-07	6
ENSG00000163975	MELTF	3	1.84827e-06	10
ENSG00000164087	POC1A	3	9.35168e-07	3
ENSG00000164088	PPM1M	3	1.59149e-06	7
ENSG00000164574	GALNT10	5	2.18761e-07	3
ENSG00000164877	MICALL2	7	6.82341e-08	12
ENSG00000165046	LETM2	8	5.7778e-09	5
ENSG00000165238	WNK2	9	5.28396e-06	15
ENSG00000165416	SUGT1	13	4.86955e-06	6
ENSG00000165495	PKNOX2	11	3.76923e-06	14
ENSG00000166166	TRMT61A	14	9.34021e-14	2
ENSG00000166169	POLL	10	2.07904e-06	9
ENSG00000166197	NOLC1	10	8.26827e-08	4
ENSG00000166272	WBP1L	10	1.78963e-17	9
ENSG00000166278	C2	6	4.57921e-20	6
ENSG00000166411	IDH3A	15	1.03917e-08	7
ENSG00000166503	HDGFL3	15	7.36243e-07	2
ENSG00000166510	CCDC68	18	4.34694e-17	3
ENSG00000167077	MEI1	22	1.03055e-09	4
ENSG00000167371	PRRT2	16	3.02784e-10	3
ENSG00000167491	GATAD2A	19	3.8211e-08	8
ENSG00000167703	SLC43A2	17	3.13509e-07	10
ENSG00000168268	NT5DC2	3	2.77192e-07	3
ENSG00000168477	TNXB	6	1.51303e-29	5
ENSG00000169231	THBS3	1	2.2468e-07	12
ENSG00000169241	SLC50A1	1	1.39414e-07	6
ENSG00000169251	NMD3	3	4.02137e-06	2
ENSG00000169255	B3GALNT1	3	3.22178e-06	8
ENSG00000169609	C15orf40	15	8.56403e-09	6
ENSG00000170445	HARS	5	5.34213e-07	5
ENSG00000170471	RALGAPB	20	2.80894e-08	10
ENSG00000170638	TRABD	22	4.91559e-06	5
ENSG00000171045	TSNARE1	8	7.14148e-18	11
ENSG00000171206	TRIM8	10	3.98717e-16	4
ENSG00000171298	GAA	17	1.99783e-06	5
ENSG00000171604	CXXC5	5	3.91327e-06	5
ENSG00000172432	GTPBP2	6	3.9645e-06	5
ENSG00000173821	RNF213	17	1.03754e-06	6
ENSG00000174437	ATP2A2	12	2.84083e-10	6
ENSG00000174456	C12orf76	12	5.95845e-09	6
ENSG00000174938	SEZ6L2	16	3.10316e-08	7
ENSG00000174939	ASPHD1	16	1.7938e-09	4
ENSG00000174943	KCTD13	16	2.76464e-07	4
ENSG00000175216	CKAP5	11	3.24682e-10	4
ENSG00000175220	ARHGAP1	11	2.15552e-11	4
ENSG00000175224	ATG13	11	2.30357e-10	6
ENSG00000175267	VWA3A	16	1.84648e-07	11
ENSG00000175727	MLXIP	12	1.79628e-07	6
ENSG00000176444	CLK2	1	4.8341e-08	8
ENSG00000176909	MAMSTR	19	6.72649e-07	8
ENSG00000176974	SHMT1	17	4.76415e-06	5
ENSG00000177302	TOP3A	17	1.04132e-06	7
ENSG00000177380	PPFIA3	19	3.67561e-10	4
ENSG00000178096	BOLA1	1	2.68961e-08	2
ENSG00000178538	CA8	8	9.75909e-07	2
ENSG00000179344	HLA-DQB1	6	2.56129e-08	2
ENSG00000179456	ZBTB18	1	1.21941e-08	4
ENSG00000179632	MAF1	8	9.58259e-08	3
ENSG00000179698	WDR97	8	3.19995e-06	8
ENSG00000179912	R3HDM2	12	1.5803e-07	13
ENSG00000180573	HIST1H2AC	6	9.21472e-20	5
ENSG00000181035	SLC25A42	19	1.69135e-06	4
ENSG00000181315	ZNF322	6	3.10099e-24	2
ENSG00000182600	SNORC	2	8.43112e-12	5
ENSG00000182667	NTM	11	8.00349e-09	19
ENSG00000182732	RGS6	14	3.17038e-06	14
ENSG00000183864	TOB2	22	1.67487e-06	2
ENSG00000183955	KMT5A	12	2.82427e-12	3
ENSG00000184056	VPS33B	15	2.12428e-06	15
ENSG00000184162	NR2C2AP	19	2.81102e-12	4
ENSG00000184304	PRKD1	14	1.15695e-09	7
ENSG00000184983	NDUFA6	22	4.06208e-08	3
ENSG00000185386	MAPK11	22	2.19914e-06	6
ENSG00000185633	NDUFA4L2	12	5.03653e-06	5
ENSG00000186470	BTN3A2	6	3.29493e-24	6
ENSG00000186532	SMYD4	17	4.17964e-08	4
ENSG00000186577	SMIM29	6	1.60332e-06	5
ENSG00000187391	MAGI2	7	3.27939e-07	21
ENSG00000187664	HAPLN4	19	1.15693e-10	3
ENSG00000187987	ZSCAN23	6	2.25741e-29	3
ENSG00000188026	RILPL1	12	8.20288e-14	8
ENSG00000188130	MAPK12	22	2.15433e-07	12
ENSG00000188641	DPYD	1	6.82282e-11	2
ENSG00000188647	PTAR1	9	6.9497e-07	2
ENSG00000188732	FAM221A	7	1.91654e-06	6
ENSG00000189298	ZKSCAN3	6	1.07364e-17	2
ENSG00000189306	RRP7A	22	2.6684e-08	5
ENSG00000196126	HLA-DRB1	6	3.00034e-17	3
ENSG00000196236	XPNPEP3	22	2.1306e-09	3
ENSG00000196419	XRCC6	22	5.79706e-15	4
ENSG00000196510	ANAPC7	12	1.61431e-09	7
ENSG00000196517	SLC6A9	1	8.02273e-10	7
ENSG00000196588	MRTFA	22	1.47207e-09	6
ENSG00000196628	TCF4	18	1.95553e-11	10
ENSG00000196812	ZSCAN16	6	5.77795e-30	2
ENSG00000196850	PPTC7	12	6.83135e-09	2
ENSG00000197062	ZSCAN26	6	1.82997e-27	4
ENSG00000197124	ZNF682	19	1.45382e-06	4
ENSG00000197283	SYNGAP1	6	2.35874e-14	12
ENSG00000197498	RPF2	6	3.90038e-06	5
ENSG00000197555	SIPA1L1	14	1.6503e-13	16
ENSG00000197948	FCHSD1	5	4.75333e-06	6
ENSG00000198373	WWP2	16	4.57856e-06	6
ENSG00000198502	HLA-DRB5	6	4.34103e-11	3
ENSG00000198563	DDX39B	6	1.58751e-22	7
ENSG00000198597	ZNF536	19	4.99058e-08	5
ENSG00000198728	LDB1	10	4.45171e-06	3
ENSG00000198752	CDC42BPB	14	2.79045e-06	12
ENSG00000204120	GIGYF2	2	1.99531e-09	17
ENSG00000204209	DAXX	6	4.24546e-13	5
ENSG00000204220	PFDN6	6	1.25992e-15	4
ENSG00000204228	HSD17B8	6	8.20073e-17	4
ENSG00000204231	RXRB	6	1.97148e-06	9
ENSG00000204248	COL11A2	6	4.69339e-11	13
ENSG00000204256	BRD2	6	7.84749e-21	7
ENSG00000204257	HLA-DMA	6	1.81117e-19	5
ENSG00000204287	HLA-DRA	6	3.69499e-06	2
ENSG00000204301	NOTCH4	6	8.35788e-29	11
ENSG00000204304	PBX2	6	1.57653e-06	1
ENSG00000204305	AGER	6	3.07763e-28	6
ENSG00000204310	AGPAT1	6	1.58108e-28	5
ENSG00000204314	PRRT1	6	3.95295e-10	4
ENSG00000204344	STK19	6	2.04643e-28	7
ENSG00000204351	SKIV2L	6	7.53831e-24	9
ENSG00000204356	NELFE	6	1.32918e-11	4
ENSG00000204371	EHMT2	6	7.54646e-27	11
ENSG00000204386	NEU1	6	2.36246e-31	4
ENSG00000204392	LSM2	6	3.61501e-20	4
ENSG00000204394	VARS	6	1.27473e-27	6
ENSG00000204396	VWA7	6	3.88504e-06	6
ENSG00000204427	ABHD16A	6	1.10339e-14	7
ENSG00000204428	LY6G5C	6	4.54279e-13	6
ENSG00000204435	CSNK2B	6	3.05722e-16	3
ENSG00000204438	GPANK1	6	9.0883e-31	3
ENSG00000204444	APOM	6	1.9282e-31	3
ENSG00000204463	BAG6	6	8.1689e-32	14
ENSG00000204469	PRRC2A	6	2.25099e-31	8
ENSG00000204472	AIF1	6	3.74553e-06	2
ENSG00000204482	LST1	6	1.45851e-12	5
ENSG00000204498	NFKBIL1	6	9.1674e-24	3
ENSG00000204520	MICA	6	4.37122e-14	5
ENSG00000204525	HLA-C	6	2.48809e-31	6
ENSG00000204536	CCHCR1	6	8.52215e-18	6
ENSG00000204560	DHX16	6	3.05774e-07	5
ENSG00000204564	C6orf136	6	3.51288e-27	4
ENSG00000204568	MRPS18B	6	1.47701e-17	3
ENSG00000204569	PPP1R10	6	7.57645e-18	4
ENSG00000204580	DDR1	6	2.52084e-07	7
ENSG00000204619	PPP1R11	6	1.34421e-14	3
ENSG00000204642	HLA-F	6	6.09478e-10	2
ENSG00000204655	MOG	6	1.40701e-16	6
ENSG00000204681	GABBR1	6	1.35682e-13	5
ENSG00000204852	TCTN1	12	5.90512e-11	9
ENSG00000204856	FAM216A	12	5.62634e-09	7
ENSG00000205704	LINC00634	22	2.60614e-14	4
ENSG00000206503	HLA-A	6	1.10657e-14	4
ENSG00000213523	SRA1	5	4.12446e-06	3
ENSG00000213654	GPSM3	6	1.83195e-12	3
ENSG00000213676	ATF6B	6	3.17836e-34	7
ENSG00000213722	DDAH2	6	1.97282e-23	7
ENSG00000213760	ATP6V1G2	6	7.48338e-30	1
ENSG00000213780	GTF2H4	6	5.28586e-21	3
ENSG00000214435	AS3MT	10	7.97676e-16	6
ENSG00000214706	IFRD2	3	4.81011e-06	5
ENSG00000217930	PAM16	16	5.04897e-06	8
ENSG00000221914	PPP2R2A	8	1.35409e-09	6
ENSG00000221988	PPT2	6	1.94814e-27	11
ENSG00000223865	HLA-DPB1	6	1.69881e-12	3
ENSG00000224940	PRRT4	7	4.13875e-07	4
ENSG00000226124	FTCDNL1	2	2.39003e-17	7
ENSG00000227057	WDR46	6	3.64264e-11	3
ENSG00000231389	HLA-DPA1	6	5.27009e-10	2
ENSG00000231925	TAPBP	6	8.49436e-15	7
ENSG00000232629	HLA-DQB2	6	2.74144e-08	2
ENSG00000234127	TRIM26	6	4.6397e-14	3
ENSG00000234745	HLA-B	6	1.19628e-31	5
ENSG00000235109	ZSCAN31	6	3.25131e-20	3
ENSG00000237441	RGL2	6	8.67013e-21	13
ENSG00000241404	EGFL8	6	7.76734e-28	7
ENSG00000243649	CFB	6	2.65256e-27	2
ENSG00000243989	ACY1	3	4.06682e-06	7
ENSG00000250067	YJEFN3	19	5.1953e-09	3
ENSG00000254901	BORCS8	19	1.20621e-06	6
ENSG00000256053	COA8	14	1.38803e-13	2
ENSG00000256269	HMBS	11	8.46372e-07	7
ENSG00000256771	ZNF253	19	1.51341e-10	4
ENSG00000258429	PDF	16	2.2453e-06	1
ENSG00000262246	CORO7	16	5.38987e-06	11
ENSG00000264522	OTUD7B	1	1.63322e-06	4
ENSG00000272573	MUSTN1	3	1.31396e-11	3
ENSG00000277149	TYW1B	7	5.06595e-06	3

## Sheet: Table F. BMI.MSGgenes
ENSEMBLE_ID	Gene_symbol	CHR	MSG_pvalue	MSG_test_degree_of_freedom
ENSG00000001617	SEMA3F	3	4.60581e-38	4
ENSG00000002822	MAD1L1	7	2.45193e-12	10
ENSG00000003756	RBM5	3	4.32906e-47	7
ENSG00000004487	KDM1A	1	8.87264e-09	14
ENSG00000004534	RBM6	3	1.44653e-47	9
ENSG00000004838	ZMYND10	3	1.41214e-36	3
ENSG00000005007	UPF1	19	2.92001e-07	5
ENSG00000005189	REXO5	16	2.516e-07	6
ENSG00000005243	COPZ2	17	1.49518e-19	9
ENSG00000005339	CREBBP	16	1.41382e-15	11
ENSG00000005379	TSPOAP1	17	2.4837e-07	16
ENSG00000006016	CRLF1	19	9.57833e-18	7
ENSG00000006047	YBX2	17	3.91661e-06	2
ENSG00000006071	ABCC8	11	7.44517e-08	21
ENSG00000006116	CACNG3	16	6.62511e-12	6
ENSG00000006704	GTF2IRD1	7	2.53742e-09	8
ENSG00000007047	MARK4	19	6.74819e-19	9
ENSG00000007080	CCDC124	19	2.14972e-08	3
ENSG00000007202	KIAA0100	17	4.86532e-06	9
ENSG00000007237	GAS7	17	3.55456e-06	9
ENSG00000007264	MATK	19	6.13428e-18	16
ENSG00000007376	RPUSD1	16	5.50935e-07	9
ENSG00000007392	LUC7L	16	1.13572e-06	8
ENSG00000007402	CACNA2D2	3	2.86626e-43	6
ENSG00000007866	TEAD3	6	1.62886e-06	3
ENSG00000008118	CAMK1G	1	8.41017e-14	7
ENSG00000008128	CDK11A	1	1.55632e-07	10
ENSG00000008130	NADK	1	3.74245e-13	7
ENSG00000008300	CELSR3	3	2.23185e-06	6
ENSG00000008311	AASS	7	1.182e-06	8
ENSG00000008382	MPND	19	3.51359e-13	8
ENSG00000008394	MGST1	12	1.32431e-16	6
ENSG00000008441	NFIX	19	1.54588e-08	14
ENSG00000008710	PKD1	16	1.57897e-10	14
ENSG00000008838	MED24	17	2.22439e-07	9
ENSG00000010318	PHF7	3	4.15032e-13	4
ENSG00000010319	SEMA3G	3	4.6166e-17	5
ENSG00000010322	NISCH	3	7.10755e-21	7
ENSG00000010327	STAB1	3	1.41972e-24	8
ENSG00000011114	BTBD7	14	1.21581e-11	4
ENSG00000011143	MKS1	17	2.97456e-07	11
ENSG00000011198	ABHD5	3	4.76961e-06	3
ENSG00000011295	TTC19	17	1.08265e-07	3
ENSG00000011478	QPCTL	19	1.24543e-06	7
ENSG00000012061	ERCC1	19	1.50633e-06	15
ENSG00000012171	SEMA3B	3	2.83064e-51	5
ENSG00000012963	UBR7	14	1.63934e-24	6
ENSG00000013297	CLDN11	3	3.53254e-08	7
ENSG00000013364	MVP	16	4.76938e-21	6
ENSG00000014164	ZC3H3	8	3.60169e-06	5
ENSG00000015153	YAF2	12	4.06214e-09	8
ENSG00000016864	GLT8D1	3	1.22709e-15	5
ENSG00000018236	CNTN1	12	8.15944e-09	12
ENSG00000018280	SLC11A1	2	1.00898e-08	6
ENSG00000019144	PHLDB1	11	2.32368e-12	17
ENSG00000020256	ZFP64	20	7.57142e-13	6
ENSG00000021645	NRXN3	14	2.90513e-22	25
ENSG00000022840	RNF10	12	3.73891e-07	10
ENSG00000022976	ZNF839	14	2.21868e-12	5
ENSG00000023191	RNH1	11	8.43392e-16	8
ENSG00000023318	ERP44	9	5.71599e-10	5
ENSG00000023330	ALAS1	3	1.01256e-18	7
ENSG00000024048	UBR2	6	3.62575e-09	10
ENSG00000025423	HSD17B6	12	2.83258e-08	11
ENSG00000025434	NR1H3	11	7.63612e-37	6
ENSG00000025772	TOMM34	20	1.02797e-08	2
ENSG00000028116	VRK2	2	5.43711e-16	6
ENSG00000029534	ANK1	8	3.63911e-06	12
ENSG00000030066	NUP160	11	9.37806e-34	5
ENSG00000030110	BAK1	6	1.83522e-15	3
ENSG00000030582	GRN	17	2.86241e-07	2
ENSG00000033030	ZCCHC8	12	5.67641e-30	7
ENSG00000034152	MAP2K3	17	2.9327e-08	6
ENSG00000036530	CYP46A1	14	9.64975e-07	4
ENSG00000037042	TUBG2	17	1.62061e-06	4
ENSG00000037749	MFAP3	5	1.30457e-16	7
ENSG00000038358	EDC4	16	3.55402e-08	4
ENSG00000040199	PHLPP2	16	3.33529e-10	5
ENSG00000040275	SPDL1	5	4.32034e-07	5
ENSG00000041880	PARP3	3	7.16913e-07	6
ENSG00000042317	SPATA7	14	5.07186e-07	8
ENSG00000042753	AP2S1	19	4.91004e-23	3
ENSG00000043143	JADE2	5	1.14776e-09	8
ENSG00000043514	TRIT1	1	4.66561e-08	8
ENSG00000044090	CUL7	6	5.06714e-07	7
ENSG00000044115	CTNNA1	5	6.37005e-07	7
ENSG00000047056	WDR37	10	1.56907e-06	7
ENSG00000047346	FAM214A	15	1.46396e-09	8
ENSG00000047849	MAP4	3	2.40661e-13	10
ENSG00000048540	LMO3	12	3.56733e-14	14
ENSG00000048828	FAM120A	9	2.35946e-10	9
ENSG00000049540	ELN	7	1.37188e-08	14
ENSG00000049541	RFC2	7	9.43472e-11	6
ENSG00000049860	HEXB	5	6.92374e-09	4
ENSG00000050405	LIMA1	12	3.61178e-34	3
ENSG00000050748	MAPK9	5	1.43911e-06	10
ENSG00000051108	HERPUD1	16	2.11355e-06	6
ENSG00000051128	HOMER3	19	5.24953e-10	5
ENSG00000051825	MPHOSPH9	12	7.78209e-08	4
ENSG00000052841	TTC17	11	1.32636e-22	6
ENSG00000053524	MCF2L2	3	4.56214e-07	6
ENSG00000053900	ANAPC4	4	2.15705e-13	12
ENSG00000054282	SDCCAG8	1	1.4586e-11	9
ENSG00000054356	PTPRN	2	2.63827e-12	16
ENSG00000054392	HHAT	1	5.34803e-08	3
ENSG00000055147	FAM114A2	5	6.86144e-22	4
ENSG00000055955	ITIH4	3	4.32778e-17	5
ENSG00000058335	RASGRF1	15	3.68985e-10	8
ENSG00000058404	CAMK2B	7	2.13601e-09	14
ENSG00000059915	PSD	10	2.66622e-17	9
ENSG00000060971	ACAA1	3	1.57481e-06	6
ENSG00000062524	LTK	15	2.8294e-08	4
ENSG00000062598	ELMO2	20	4.07914e-09	15
ENSG00000064547	LPAR2	19	2.82639e-11	4
ENSG00000064607	SUGP2	19	1.99431e-11	6
ENSG00000064999	ANKS1A	6	1.85855e-41	9
ENSG00000065000	AP3D1	19	6.45289e-13	15
ENSG00000065029	ZNF76	6	4.22298e-23	9
ENSG00000065054	SLC9A3R2	16	9.67687e-10	8
ENSG00000065357	DGKA	12	3.38242e-15	14
ENSG00000065361	ERBB3	12	1.53356e-12	8
ENSG00000065427	KARS	16	1.51344e-07	7
ENSG00000065485	PDIA5	3	7.36294e-07	6
ENSG00000066032	CTNNA2	2	8.02255e-08	20
ENSG00000066336	SPI1	11	2.431e-14	3
ENSG00000066382	MPPED2	11	3.37608e-07	7
ENSG00000066697	MSANTD3	9	1.76203e-08	5
ENSG00000067208	EVI5	1	3.52985e-07	7
ENSG00000067221	STOML1	15	1.54667e-09	7
ENSG00000067560	RHOA	3	4.95578e-23	3
ENSG00000067606	PRKCZ	1	1.94793e-06	4
ENSG00000068137	PLEKHH3	17	5.46092e-08	8
ENSG00000068615	REEP1	2	1.9194e-06	3
ENSG00000068724	TTC7A	2	1.5989e-13	18
ENSG00000069956	MAPK6	15	2.71057e-06	3
ENSG00000069966	GNB5	15	2.91395e-06	4
ENSG00000070047	PHRF1	11	8.55685e-13	11
ENSG00000070081	NUCB2	11	1.03751e-06	13
ENSG00000070540	WIPI1	17	2.77761e-07	7
ENSG00000070601	FRMPD1	9	4.03015e-06	2
ENSG00000070961	ATP2B1	12	4.53109e-13	7
ENSG00000071054	MAP4K4	2	3.32643e-06	15
ENSG00000071564	TCF3	19	5.55876e-11	13
ENSG00000071626	DAZAP1	19	1.4562e-07	14
ENSG00000072195	SPEG	2	1.92974e-09	19
ENSG00000072609	CHFR	12	4.54192e-07	13
ENSG00000072736	NFATC3	16	5.06972e-07	6
ENSG00000072778	ACADVL	17	5.60494e-07	10
ENSG00000072849	DERL2	17	1.54209e-07	10
ENSG00000073711	PPP2R3A	3	4.17272e-19	3
ENSG00000073910	FRY	13	3.2867e-10	8
ENSG00000073921	PICALM	11	2.78426e-09	11
ENSG00000074219	TEAD2	19	2.7553e-06	7
ENSG00000074416	MGLL	3	1.66751e-06	7
ENSG00000074582	BCS1L	2	6.43748e-08	8
ENSG00000074621	SLC24A1	15	7.07712e-07	5
ENSG00000074706	IPCEF1	6	3.81444e-11	2
ENSG00000075035	WSCD2	12	4.3054e-07	7
ENSG00000075043	KCNQ2	20	3.99778e-15	19
ENSG00000075391	RASAL2	1	6.29978e-38	5
ENSG00000075413	MARK3	14	4.40184e-16	12
ENSG00000075826	SEC31B	10	9.13453e-07	12
ENSG00000075856	SART3	12	1.23731e-09	6
ENSG00000075914	EXOSC7	3	1.93445e-07	7
ENSG00000076067	RBMS2	12	1.95184e-10	9
ENSG00000076201	PTPN23	3	1.14788e-12	5
ENSG00000076242	MLH1	3	4.45827e-06	12
ENSG00000076321	KLHL20	1	3.10619e-11	6
ENSG00000076344	RGS11	16	1.54623e-11	14
ENSG00000076513	ANKRD13A	12	2.06333e-14	7
ENSG00000076555	ACACB	12	1.21426e-06	12
ENSG00000076685	NT5C2	10	1.02006e-17	10
ENSG00000076706	MCAM	11	5.48655e-11	12
ENSG00000077150	NFKB2	10	7.74353e-17	5
ENSG00000077157	PPP1R12B	1	1.95436e-27	11
ENSG00000077254	USP33	1	2.14709e-20	11
ENSG00000077327	SPAG6	10	1.74777e-06	5
ENSG00000077380	DYNC1I2	2	1.29753e-09	10
ENSG00000077463	SIRT6	19	1.77918e-06	9
ENSG00000078114	NEBL	10	1.60246e-16	11
ENSG00000078124	ACER3	11	3.42506e-08	6
ENSG00000078142	PIK3C3	18	3.46962e-14	7
ENSG00000078246	TULP3	12	2.8822e-07	12
ENSG00000078304	PPP2R5C	14	1.84284e-09	11
ENSG00000078403	MLLT10	10	3.60463e-19	12
ENSG00000078487	ZCWPW1	7	1.78499e-07	8
ENSG00000078687	TNRC6C	17	6.19497e-07	13
ENSG00000078747	ITCH	20	3.31737e-06	3
ENSG00000078804	TP53INP2	20	3.21055e-08	6
ENSG00000078814	MYH7B	20	4.76901e-08	6
ENSG00000079263	SP140	2	2.96653e-11	2
ENSG00000079313	REXO1	19	4.41866e-10	5
ENSG00000079616	KIF22	16	4.34351e-24	6
ENSG00000079691	CARMIL1	6	2.27086e-07	15
ENSG00000079841	RIMS1	6	3.06978e-09	21
ENSG00000080603	SRCAP	16	8.67653e-13	6
ENSG00000080823	MOK	14	4.36853e-27	10
ENSG00000080824	HSP90AA1	14	2.0417e-06	4
ENSG00000081665	ZNF506	19	1.80839e-07	3
ENSG00000081791	DELE1	5	1.09077e-06	6
ENSG00000081803	CADPS2	7	7.99181e-09	9
ENSG00000082146	STRADB	2	1.54325e-06	8
ENSG00000082438	COBLL1	2	2.90385e-06	8
ENSG00000082641	NFE2L1	17	1.28424e-12	9
ENSG00000083099	LYRM2	6	1.5916e-06	6
ENSG00000083520	DIS3	13	1.84445e-06	5
ENSG00000084072	PPIE	1	1.1148e-14	11
ENSG00000084623	EIF3I	1	2.84751e-07	7
ENSG00000084636	COL16A1	1	6.65478e-11	13
ENSG00000084676	NCOA1	2	1.3286e-45	9
ENSG00000084693	AGBL5	2	2.06305e-06	5
ENSG00000084710	EFR3B	2	1.2903e-50	9
ENSG00000084774	CAD	2	6.19644e-20	7
ENSG00000085721	RRN3	16	3.90511e-08	5
ENSG00000085871	MGST2	4	1.1593e-07	5
ENSG00000086015	MAST2	1	3.73701e-06	9
ENSG00000086504	MRPL28	16	9.54166e-10	3
ENSG00000087206	UIMC1	5	6.73726e-07	12
ENSG00000087266	SH3BP2	4	1.18682e-10	8
ENSG00000087269	NOP14	4	7.51435e-07	4
ENSG00000087365	SF3B2	11	2.50119e-06	3
ENSG00000088280	ASAP3	1	8.39307e-07	7
ENSG00000088387	DOCK9	13	3.97085e-06	19
ENSG00000088448	ANKRD10	13	1.49704e-06	14
ENSG00000088538	DOCK3	3	5.88735e-19	8
ENSG00000088543	C3orf18	3	1.2671e-16	4
ENSG00000088727	KIF9	3	2.38629e-06	7
ENSG00000089053	ANAPC5	12	5.84029e-11	7
ENSG00000089060	SLC8B1	12	7.494e-14	9
ENSG00000089094	KDM2B	12	2.56239e-08	10
ENSG00000089127	OAS1	12	2.84096e-11	3
ENSG00000089169	RPH3A	12	8.11889e-10	9
ENSG00000089280	FUS	16	4.78763e-11	5
ENSG00000089639	GMIP	19	9.90511e-16	14
ENSG00000089847	ANKRD24	19	1.08421e-19	24
ENSG00000090097	PCBP4	3	1.446e-18	9
ENSG00000090238	YPEL3	16	5.27925e-20	5
ENSG00000090372	STRN4	19	5.06801e-11	17
ENSG00000090539	CHRD	3	3.23169e-06	17
ENSG00000090615	GOLGA3	12	2.6978e-07	11
ENSG00000090621	PABPC4	1	2.88668e-14	9
ENSG00000090857	PDPR	16	2.68124e-31	7
ENSG00000090905	TNRC6A	16	8.14117e-15	17
ENSG00000090932	DLL3	19	2.57386e-06	1
ENSG00000090975	PITPNM2	12	7.92943e-24	10
ENSG00000091640	SPAG7	17	3.56142e-09	6
ENSG00000091732	ZC3HC1	7	8.6407e-07	5
ENSG00000092020	PPP2R3C	14	1.49435e-06	13
ENSG00000092445	TYRO3	15	3.2847e-06	9
ENSG00000092841	MYL6	12	9.63267e-14	5
ENSG00000093010	COMT	22	3.80542e-06	5
ENSG00000093183	SEC22C	3	8.52908e-09	8
ENSG00000095539	SEMA4G	10	8.10548e-11	4
ENSG00000099290	WASHC2A	10	1.25463e-06	10
ENSG00000099308	MAST3	19	2.01317e-19	13
ENSG00000099364	FBXL19	16	2.07836e-17	5
ENSG00000099381	SETD1A	16	7.37059e-24	2
ENSG00000099385	BCL7C	16	1.56405e-18	5
ENSG00000099849	RASSF7	11	1.93794e-10	4
ENSG00000099875	MKNK2	19	4.57063e-11	6
ENSG00000099889	ARVCF	22	1.72937e-06	15
ENSG00000099901	RANBP1	22	1.38325e-06	6
ENSG00000099917	MED15	22	2.86528e-07	18
ENSG00000100083	GGA1	22	8.04688e-08	11
ENSG00000100097	LGALS1	22	1.56342e-06	1
ENSG00000100099	HPS4	22	5.15247e-06	17
ENSG00000100116	GCAT	22	7.13856e-08	6
ENSG00000100124	ANKRD54	22	1.88169e-06	8
ENSG00000100139	MICALL1	22	3.58255e-08	7
ENSG00000100142	POLR2F	22	2.00841e-07	9
ENSG00000100151	PICK1	22	3.59206e-09	9
ENSG00000100167	SEPTIN3	22	1.2104e-06	7
ENSG00000100201	DDX17	22	4.15614e-06	5
ENSG00000100226	GTPBP1	22	1.98929e-09	8
ENSG00000100307	CBX7	22	3.53373e-06	7
ENSG00000100359	SGSM3	22	1.90742e-12	10
ENSG00000100372	SLC25A17	22	2.80473e-14	6
ENSG00000100380	ST13	22	1.22143e-10	2
ENSG00000100395	L3MBTL2	22	2.41118e-08	5
ENSG00000100401	RANGAP1	22	7.22888e-07	6
ENSG00000100418	DESI1	22	2.63713e-08	5
ENSG00000100604	CHGA	14	1.30129e-09	8
ENSG00000100664	EIF5	14	2.6726e-15	4
ENSG00000100711	ZFYVE21	14	2.74013e-13	6
ENSG00000100722	ZC3H14	14	2.95962e-06	13
ENSG00000100767	PAPLN	14	8.78729e-07	8
ENSG00000100784	RPS6KA5	14	1.26064e-11	3
ENSG00000100865	CINP	14	4.29848e-07	6
ENSG00000100890	PRORP	14	7.77077e-07	7
ENSG00000100979	PLTP	20	8.52394e-07	7
ENSG00000100983	GSS	20	2.65157e-09	4
ENSG00000100991	TRPC4AP	20	8.33587e-10	6
ENSG00000100994	PYGB	20	4.91567e-06	4
ENSG00000100997	ABHD12	20	9.51431e-13	3
ENSG00000101004	NINL	20	1.59646e-10	4
ENSG00000101019	UQCC1	20	4.0978e-09	6
ENSG00000101040	ZMYND8	20	4.20003e-06	16
ENSG00000101104	PABPC1L	20	1.04917e-08	9
ENSG00000101150	TPD52L2	20	3.48096e-08	10
ENSG00000101199	ARFGAP1	20	1.00866e-08	12
ENSG00000101203	COL20A1	20	1.51439e-13	24
ENSG00000101204	CHRNA4	20	1.02396e-11	4
ENSG00000101216	GMEB2	20	6.92659e-07	3
ENSG00000101246	ARFRP1	20	5.21927e-07	13
ENSG00000101333	PLCB4	20	3.10214e-06	9
ENSG00000101337	TM9SF4	20	1.41327e-10	8
ENSG00000101347	SAMHD1	20	4.57949e-06	4
ENSG00000101349	PAK5	20	4.23834e-08	4
ENSG00000101353	MROH8	20	7.22457e-07	8
ENSG00000101363	MANBAL	20	2.51911e-06	6
ENSG00000101412	E2F1	20	2.33609e-11	5
ENSG00000101417	PXMP4	20	3.1333e-09	4
ENSG00000101457	DNTTIP1	20	9.39297e-08	2
ENSG00000101464	PIGU	20	2.72333e-08	4
ENSG00000101474	APMAP	20	1.21305e-14	4
ENSG00000101746	NOL4	18	1.36245e-10	7
ENSG00000101751	POLI	18	3.37319e-09	5
ENSG00000102606	ARHGEF7	13	2.41167e-14	17
ENSG00000102879	CORO1A	16	3.97883e-17	3
ENSG00000102882	MAPK3	16	3.92241e-34	5
ENSG00000102886	GDPD3	16	5.15041e-15	3
ENSG00000102908	NFAT5	16	1.03876e-20	2
ENSG00000102967	DHODH	16	1.43831e-12	4
ENSG00000102984	ZNF821	16	5.01647e-12	9
ENSG00000103043	VAC14	16	5.63921e-09	8
ENSG00000103051	COG4	16	2.38419e-20	7
ENSG00000103148	NPRL3	16	6.61434e-11	11
ENSG00000103184	SEC14L5	16	4.66727e-07	6
ENSG00000103197	TSC2	16	7.87823e-11	13
ENSG00000103202	NME4	16	1.10975e-06	8
ENSG00000103227	LMF1	16	4.8076e-08	13
ENSG00000103253	HAGHL	16	1.73682e-10	9
ENSG00000103269	RHBDL1	16	5.60539e-07	7
ENSG00000103326	CAPN15	16	3.88638e-06	8
ENSG00000103415	HMOX2	16	6.39816e-08	5
ENSG00000103479	RBL2	16	2.18583e-215	7
ENSG00000103485	QPRT	16	3.89202e-30	3
ENSG00000103494	RPGRIP1L	16	3.44691e-06	6
ENSG00000103495	MAZ	16	5.23518e-09	3
ENSG00000103496	STX4	16	2.92354e-23	7
ENSG00000103502	CDIPT	16	4.0647e-29	4
ENSG00000103507	BCKDK	16	6.57576e-11	6
ENSG00000103510	KAT8	16	3.76632e-11	2
ENSG00000103549	RNF40	16	3.69847e-26	5
ENSG00000104093	DMXL2	15	7.29549e-07	8
ENSG00000104112	SCG3	15	4.74311e-07	3
ENSG00000104164	BLOC1S6	15	9.20469e-08	10
ENSG00000104177	MYEF2	15	3.3916e-11	9
ENSG00000104205	SGK3	8	1.66055e-08	9
ENSG00000104714	ERICH1	8	3.95493e-06	6
ENSG00000104723	TUSC3	8	4.17942e-14	8
ENSG00000104859	CLASRP	19	9.83595e-07	12
ENSG00000104866	PPP1R37	19	1.1757e-09	9
ENSG00000104884	ERCC2	19	9.54148e-13	17
ENSG00000104903	LYL1	19	4.2271e-07	2
ENSG00000104936	DMPK	19	3.63116e-13	18
ENSG00000104967	NOVA2	19	8.21318e-07	3
ENSG00000105229	PIAS4	19	1.36609e-18	3
ENSG00000105255	FSD1	19	6.11744e-20	9
ENSG00000105278	ZFR2	19	2.87173e-10	17
ENSG00000105287	PRKD2	19	8.22203e-07	3
ENSG00000105321	CCDC9	19	3.21389e-16	7
ENSG00000105576	TNPO2	19	3.67395e-09	12
ENSG00000105613	MAST1	19	2.85262e-06	13
ENSG00000105639	JAK3	19	2.34773e-09	7
ENSG00000105642	KCNN1	19	4.27518e-12	10
ENSG00000105647	PIK3R2	19	8.12772e-07	5
ENSG00000105649	RAB3A	19	4.36039e-06	4
ENSG00000105650	PDE4C	19	7.82429e-12	4
ENSG00000105655	ISYNA1	19	1.52922e-16	5
ENSG00000105662	CRTC1	19	2.85181e-10	10
ENSG00000105669	COPE	19	2.42954e-11	6
ENSG00000105671	DDX49	19	1.26213e-10	7
ENSG00000105676	ARMC6	19	1.42006e-14	8
ENSG00000105700	KXD1	19	9.86491e-14	1
ENSG00000105701	FKBP8	19	2.14452e-14	3
ENSG00000105705	SUGP1	19	4.15386e-11	10
ENSG00000105726	ATP13A1	19	7.07621e-09	8
ENSG00000105819	PMPCB	7	4.90344e-12	6
ENSG00000105968	H2AFV	7	2.54004e-07	8
ENSG00000106245	BUD31	7	1.9195e-12	7
ENSG00000106246	PTCD1	7	2.08935e-10	3
ENSG00000106261	ZKSCAN1	7	1.10284e-16	4
ENSG00000106263	EIF3B	7	1.15294e-10	8
ENSG00000106355	LSM5	7	2.60664e-10	5
ENSG00000106665	CLIP2	7	1.96889e-06	7
ENSG00000106733	NMRK1	9	3.16285e-06	8
ENSG00000106852	LHX6	9	2.49421e-07	6
ENSG00000106976	DNM1	9	4.0724e-09	6
ENSG00000106992	AK1	9	7.05774e-07	6
ENSG00000107164	FUBP3	9	3.4258e-06	12
ENSG00000107263	RAPGEF1	9	6.02323e-07	13
ENSG00000107404	DVL1	1	2.87994e-10	10
ENSG00000107521	HPS1	10	1.02215e-08	15
ENSG00000107779	BMPR1A	10	6.32293e-11	2
ENSG00000107816	LZTS2	10	7.26297e-08	5
ENSG00000107819	SFXN3	10	3.76593e-13	9
ENSG00000107854	TNKS2	10	2.78955e-08	7
ENSG00000107862	GBF1	10	3.86571e-12	11
ENSG00000107864	CPEB3	10	5.77521e-07	6
ENSG00000107872	FBXL15	10	1.02295e-09	4
ENSG00000107882	SUFU	10	9.83447e-10	5
ENSG00000107890	ANKRD26	10	1.21977e-06	7
ENSG00000107902	LHPP	10	1.13681e-09	11
ENSG00000108262	GIT1	17	1.96606e-07	2
ENSG00000108439	PNPO	17	5.51522e-18	4
ENSG00000108465	CDK5RAP3	17	4.21138e-14	6
ENSG00000108509	CAMTA2	17	1.53044e-12	16
ENSG00000108515	ENO3	17	8.19417e-07	3
ENSG00000108523	RNF167	17	3.84684e-12	12
ENSG00000108559	NUP88	17	8.17114e-11	6
ENSG00000108592	FTSJ3	17	3.77297e-09	3
ENSG00000108797	CNTNAP1	17	3.33616e-07	5
ENSG00000108830	RND2	17	2.78552e-06	3
ENSG00000108963	DPH1	17	3.30671e-06	5
ENSG00000109016	DHRS7B	17	2.02696e-07	4
ENSG00000109083	IFT20	17	5.10826e-06	7
ENSG00000109111	SUPT6H	17	4.3358e-06	9
ENSG00000109184	DCUN1D4	4	1.7877e-08	5
ENSG00000109189	USP46	4	9.50653e-07	6
ENSG00000109320	NFKB1	4	2.06501e-12	4
ENSG00000109323	MANBA	4	4.86158e-13	5
ENSG00000109332	UBE2D3	4	5.02021e-06	6
ENSG00000109572	CLCN3	4	3.65286e-07	6
ENSG00000109618	SEPSECS	4	4.14354e-10	2
ENSG00000109736	MFSD10	4	3.89466e-10	5
ENSG00000109881	CCDC34	11	6.455e-07	3
ENSG00000109919	MTCH2	11	5.7177e-30	5
ENSG00000109920	FNBP4	11	3.04106e-27	5
ENSG00000109956	B3GAT1	11	2.19185e-06	8
ENSG00000110057	UNC93B1	11	2.95307e-08	2
ENSG00000110075	PPP6R3	11	1.05749e-06	15
ENSG00000110367	DDX6	11	4.14791e-08	5
ENSG00000110455	ACCS	11	1.41508e-07	8
ENSG00000110492	MDK	11	1.1623e-07	3
ENSG00000110497	AMBRA1	11	3.60368e-06	7
ENSG00000110514	MADD	11	3.84679e-37	6
ENSG00000110536	PTPMT1	11	9.97107e-27	3
ENSG00000110628	SLC22A18	11	3.05544e-06	7
ENSG00000110721	CHKA	11	3.8883e-07	9
ENSG00000110801	PSMD9	12	6.66025e-24	7
ENSG00000110844	PRPF40B	12	4.75462e-33	10
ENSG00000110851	PRDM4	12	2.72866e-06	6
ENSG00000110881	ASIC1	12	1.2276e-36	6
ENSG00000110921	MVK	12	2.19821e-06	10
ENSG00000110931	CAMKK2	12	1.71798e-10	11
ENSG00000110987	BCL7A	12	1.45429e-19	5
ENSG00000111011	RSRC2	12	3.72049e-25	8
ENSG00000111203	ITFG2	12	2.175e-06	7
ENSG00000111325	OGFOD2	12	1.20272e-13	5
ENSG00000111344	RASAL1	12	2.74628e-08	16
ENSG00000111358	GTF2H3	12	7.99178e-09	7
ENSG00000111364	DDX55	12	1.81964e-07	6
ENSG00000111540	RAB5B	12	3.17827e-09	5
ENSG00000111605	CPSF6	12	4.51816e-09	6
ENSG00000111785	RIC8B	12	1.82792e-08	8
ENSG00000111801	BTN3A3	6	3.18038e-10	6
ENSG00000111912	NCOA7	6	8.41331e-07	6
ENSG00000112033	PPARD	6	7.00859e-11	7
ENSG00000112053	SLC26A8	6	5.93106e-08	6
ENSG00000112118	MCM3	6	3.6437e-06	6
ENSG00000112159	MDN1	6	4.34646e-08	9
ENSG00000112200	ZNF451	6	1.19144e-08	6
ENSG00000112294	ALDH5A1	6	1.08601e-06	5
ENSG00000112333	NR2E1	6	5.46503e-15	3
ENSG00000112335	SNX3	6	4.56077e-12	4
ENSG00000112511	PHF1	6	3.42072e-10	10
ENSG00000112530	PACRG	6	2.24289e-11	3
ENSG00000112561	TFEB	6	4.57241e-06	6
ENSG00000112651	MRPL2	6	3.89632e-07	7
ENSG00000112659	CUL9	6	2.2679e-07	15
ENSG00000112763	BTN2A1	6	4.90765e-09	7
ENSG00000112787	FBRSL1	12	3.55531e-12	15
ENSG00000112796	ENPP5	6	1.72598e-09	7
ENSG00000112972	HMGCS1	5	1.95717e-09	6
ENSG00000112981	NME5	5	1.67787e-06	7
ENSG00000112983	BRD8	5	1.45954e-06	10
ENSG00000113068	PFDN1	5	4.82352e-07	4
ENSG00000113141	IK	5	1.69266e-10	2
ENSG00000113161	HMGCR	5	1.41896e-29	5
ENSG00000113163	CERT1	5	2.97997e-16	5
ENSG00000113578	FGF1	5	8.95444e-07	11
ENSG00000113645	WWC1	5	4.09292e-13	14
ENSG00000113742	CPEB4	5	1.6991e-06	6
ENSG00000114054	PCCB	3	1.35726e-20	3
ENSG00000114125	RNF7	3	2.14973e-11	5
ENSG00000114126	TFDP2	3	2.13244e-11	8
ENSG00000114166	KAT2B	3	2.48664e-06	8
ENSG00000114316	USP4	3	3.54296e-23	4
ENSG00000114383	TUSC2	3	9.67999e-43	4
ENSG00000114388	NPRL2	3	3.44672e-46	6
ENSG00000114395	CYB561D2	3	6.58787e-09	3
ENSG00000114416	FXR1	3	1.35778e-06	9
ENSG00000114520	SNX4	3	1.80505e-08	7
ENSG00000114646	CSPG5	3	1.9565e-08	3
ENSG00000114650	SCAP	3	2.34502e-12	6
ENSG00000114670	NEK11	3	2.76444e-11	13
ENSG00000114686	MRPL3	3	6.2168e-24	3
ENSG00000114735	HEMK1	3	6.82636e-08	4
ENSG00000114738	MAPKAPK3	3	8.64814e-15	2
ENSG00000114767	RRP9	3	6.54338e-07	2
ENSG00000114770	ABCC5	3	7.32991e-08	11
ENSG00000114779	ABHD14B	3	5.60615e-07	5
ENSG00000114796	KLHL24	3	6.46325e-07	5
ENSG00000114812	VIPR1	3	2.22299e-11	17
ENSG00000114841	DNAH1	3	3.30319e-13	4
ENSG00000114857	NKTR	3	1.36746e-08	9
ENSG00000114859	CLCN2	3	2.58874e-07	15
ENSG00000114861	FOXP1	3	4.0486e-07	14
ENSG00000114867	EIF4G1	3	3.96839e-08	15
ENSG00000114902	SPCS1	3	1.89934e-11	1
ENSG00000114904	NEK4	3	6.97786e-15	7
ENSG00000114923	SLC4A3	2	7.39021e-10	12
ENSG00000114948	ADAM23	2	1.89404e-07	5
ENSG00000115053	NCL	2	8.27978e-07	3
ENSG00000115129	TP53I3	2	2.09194e-07	4
ENSG00000115137	DNAJC27	2	2.95163e-25	4
ENSG00000115159	GPD2	2	1.30279e-06	4
ENSG00000115194	SLC30A3	2	5.3774e-09	5
ENSG00000115204	MPV17	2	7.80592e-08	9
ENSG00000115211	EIF2B4	2	1.52449e-06	5
ENSG00000115216	NRBP1	2	1.53564e-06	5
ENSG00000115234	SNX17	2	4.84548e-07	7
ENSG00000115241	PPM1G	2	7.83658e-07	2
ENSG00000115257	PCSK4	19	5.94591e-10	11
ENSG00000115266	APC2	19	1.91802e-09	6
ENSG00000115310	RTN4	2	8.28585e-08	7
ENSG00000115355	CCDC88A	2	5.214e-07	16
ENSG00000115392	FANCL	2	5.20137e-08	5
ENSG00000115464	USP34	2	2.7477e-07	9
ENSG00000115504	EHBP1	2	1.14633e-06	8
ENSG00000115520	COQ10B	2	2.56939e-12	3
ENSG00000115524	SF3B1	2	6.32582e-13	6
ENSG00000115526	CHST10	2	3.81287e-13	9
ENSG00000115540	MOB4	2	3.537e-11	3
ENSG00000115548	KDM3A	2	4.955e-11	5
ENSG00000115556	PLCD4	2	6.16508e-07	3
ENSG00000115561	CHMP3	2	1.25067e-11	5
ENSG00000115649	CNPPD1	2	9.88904e-08	3
ENSG00000115661	STK16	2	3.08234e-06	8
ENSG00000115761	NOL10	2	2.69299e-06	7
ENSG00000115827	DCAF17	2	3.3442e-08	7
ENSG00000116151	MORN1	1	1.47288e-18	11
ENSG00000116237	ICMT	1	1.87796e-06	6
ENSG00000116337	AMPD2	1	6.37132e-09	11
ENSG00000116473	RAP1A	1	7.60244e-07	8
ENSG00000116580	GON4L	1	1.63911e-06	7
ENSG00000116584	ARHGEF2	1	5.28034e-11	12
ENSG00000116586	LAMTOR2	1	5.76586e-11	5
ENSG00000116661	FBXO2	1	3.60421e-07	5
ENSG00000116670	MAD2L2	1	2.20961e-08	3
ENSG00000116675	DNAJC6	1	1.48046e-08	6
ENSG00000116678	LEPR	1	1.2819e-06	5
ENSG00000116783	TNNI3K	1	3.28432e-11	13
ENSG00000116791	CRYZ	1	9.94521e-15	7
ENSG00000116983	HPCAL4	1	6.47077e-12	4
ENSG00000117020	AKT3	1	6.22772e-10	8
ENSG00000117069	ST6GALNAC5	1	3.81534e-12	4
ENSG00000117593	DARS2	1	5.59414e-08	3
ENSG00000117899	MESD	15	9.62741e-08	4
ENSG00000118007	STAG1	3	2.15018e-17	5
ENSG00000118160	SLC8A2	19	2.51417e-12	3
ENSG00000118162	KPTN	19	5.54402e-21	9
ENSG00000118194	TNNT2	1	1.13088e-13	20
ENSG00000118260	CREB1	2	4.37326e-06	6
ENSG00000118690	ARMC2	6	4.79614e-12	9
ENSG00000118855	MFSD1	3	2.42603e-08	10
ENSG00000118898	PPL	16	2.28043e-07	3
ENSG00000118900	UBN1	16	5.18348e-08	7
ENSG00000118946	PCDH17	13	1.49285e-06	3
ENSG00000119042	SATB2	2	3.55525e-06	6
ENSG00000119048	UBE2B	5	1.13095e-07	7
ENSG00000119231	SENP5	3	7.93549e-08	6
ENSG00000119242	CCDC92	12	7.2865e-08	6
ENSG00000119333	WDR34	9	2.58594e-06	4
ENSG00000119335	SET	9	5.51984e-12	1
ENSG00000119392	GLE1	9	1.99567e-06	3
ENSG00000119509	INVS	9	6.6872e-12	8
ENSG00000119522	DENND1A	9	6.3671e-10	14
ENSG00000119636	BBOF1	14	4.43737e-07	9
ENSG00000119661	DNAL1	14	2.16197e-06	6
ENSG00000119698	PPP4R4	14	8.34543e-08	12
ENSG00000119707	RBM25	14	1.56152e-08	7
ENSG00000119723	COQ6	14	3.65541e-07	8
ENSG00000119725	ZNF410	14	8.75794e-07	6
ENSG00000119760	SUPT7L	2	4.98098e-06	4
ENSG00000119772	DNMT3A	2	3.1893e-34	5
ENSG00000119777	TMEM214	2	2.16994e-13	9
ENSG00000119866	BCL11A	2	3.56964e-10	7
ENSG00000120029	ARMH3	10	1.21727e-09	8
ENSG00000120049	KCNIP2	10	1.11628e-08	10
ENSG00000120306	CYSTM1	5	3.67881e-07	2
ENSG00000120341	SEC16B	1	1.84585e-55	16
ENSG00000120451	SNX19	11	3.04759e-09	8
ENSG00000120539	MASTL	10	5.36302e-07	4
ENSG00000120709	FAM53C	5	9.42967e-07	3
ENSG00000120725	SIL1	5	1.76992e-06	7
ENSG00000120733	KDM3B	5	2.05511e-07	6
ENSG00000120802	TMPO	12	1.06161e-11	8
ENSG00000120868	APAF1	12	1.87659e-09	4
ENSG00000120899	PTK2B	8	4.18323e-06	12
ENSG00000121680	PEX16	11	1.12313e-06	7
ENSG00000121753	ADGRB2	1	8.52876e-12	11
ENSG00000121775	TMEM39B	1	5.93149e-09	9
ENSG00000121964	GTDC1	2	4.64674e-09	11
ENSG00000122008	POLK	5	8.58515e-40	7
ENSG00000122033	MTIF3	13	2.83579e-09	7
ENSG00000122034	GTF3A	13	1.723e-15	7
ENSG00000122367	LDB3	10	2.40886e-08	10
ENSG00000122390	NAA60	16	2.21831e-17	9
ENSG00000122482	ZNF644	1	4.00742e-07	8
ENSG00000122484	RPAP2	1	3.82001e-08	4
ENSG00000122512	PMS2	7	4.40347e-10	11
ENSG00000122515	ZMIZ2	7	1.8324e-08	13
ENSG00000122642	FKBP9	7	2.21449e-07	5
ENSG00000122674	CCZ1	7	1.01618e-07	6
ENSG00000122687	MRM2	7	1.07472e-08	5
ENSG00000122970	IFT81	12	1.22647e-10	8
ENSG00000122986	HVCN1	12	5.40255e-07	5
ENSG00000123124	WWP1	8	6.36948e-09	10
ENSG00000123329	ARHGAP9	12	4.82106e-07	8
ENSG00000123352	SPATS2	12	1.25926e-33	6
ENSG00000123353	ORMDL2	12	9.87207e-08	2
ENSG00000123545	NDUFAF4	6	1.41265e-12	4
ENSG00000123600	METTL8	2	1.0372e-09	6
ENSG00000123933	MXD4	4	4.88319e-06	8
ENSG00000123992	DNPEP	2	9.72226e-11	8
ENSG00000124074	ENKD1	16	6.56076e-07	5
ENSG00000124104	SNX21	20	6.87318e-07	4
ENSG00000124126	PREX1	20	2.79614e-11	12
ENSG00000124140	SLC12A5	20	6.016e-08	12
ENSG00000124198	ARFGEF2	20	5.31339e-10	7
ENSG00000124214	STAU1	20	3.30519e-11	10
ENSG00000124228	DDX27	20	1.06862e-07	6
ENSG00000124299	PEPD	19	1.09603e-13	5
ENSG00000124422	USP22	17	1.89482e-10	3
ENSG00000124496	TRERF1	6	1.23359e-06	8
ENSG00000124507	PACSIN1	6	1.6861e-37	2
ENSG00000124523	SIRT5	6	6.00349e-07	12
ENSG00000124562	SNRPC	6	3.56997e-40	3
ENSG00000124574	ABCC10	6	5.44974e-08	14
ENSG00000124587	PEX6	6	2.16023e-07	7
ENSG00000124614	RPS10	6	1.40685e-11	2
ENSG00000124615	MOCS1	6	1.21129e-14	7
ENSG00000124664	SPDEF	6	1.6725e-34	6
ENSG00000125037	EMC3	3	1.96825e-07	3
ENSG00000125386	FAM193A	4	3.32358e-10	8
ENSG00000125388	GRK4	4	9.51691e-12	13
ENSG00000125462	C1orf61	1	4.33507e-13	8
ENSG00000125520	SLC2A4RG	20	4.82024e-06	2
ENSG00000125746	EML2	19	5.23152e-07	11
ENSG00000125755	SYMPK	19	9.0524e-13	16
ENSG00000125775	SDCBP2	20	3.43271e-06	5
ENSG00000125952	MAX	14	2.40355e-09	4
ENSG00000125966	MMP24	20	3.84828e-10	4
ENSG00000125967	NECAB3	20	4.76339e-09	6
ENSG00000125970	RALY	20	9.34945e-10	6
ENSG00000125971	DYNLRB1	20	4.77628e-08	2
ENSG00000125977	EIF2S2	20	2.1387e-09	5
ENSG00000126005	MMP24OS	20	7.05186e-08	5
ENSG00000126214	KLC1	14	4.91301e-13	6
ENSG00000126215	XRCC3	14	1.33864e-15	3
ENSG00000126351	THRA	17	4.42063e-06	2
ENSG00000126581	BECN1	17	5.67158e-08	7
ENSG00000126602	TRAP1	16	8.58745e-23	5
ENSG00000126653	NSRP1	17	3.20721e-07	4
ENSG00000126777	KTN1	14	7.39298e-08	13
ENSG00000127022	CANX	5	3.37677e-06	1
ENSG00000127054	INTS11	1	2.02561e-06	12
ENSG00000127337	YEATS4	12	1.22438e-07	4
ENSG00000127415	IDUA	4	2.18558e-06	8
ENSG00000127561	SYNGR3	16	7.37829e-07	3
ENSG00000127580	WDR24	16	3.36273e-08	3
ENSG00000127603	MACF1	1	1.46448e-17	24
ENSG00000127804	METTL16	17	7.44654e-10	4
ENSG00000127824	TUBA4A	2	3.85484e-07	3
ENSG00000127837	AAMP	2	3.56807e-06	2
ENSG00000127838	PNKD	2	7.45728e-08	6
ENSG00000127947	PTPN12	7	3.9532e-14	9
ENSG00000127952	STYXL1	7	8.88869e-07	9
ENSG00000128159	TUBGCP6	22	2.4727e-07	15
ENSG00000128298	BAIAP2L2	22	4.27588e-09	5
ENSG00000128512	DOCK4	7	2.42738e-06	11
ENSG00000128872	TMOD2	15	3.87648e-06	5
ENSG00000128908	INO80	15	2.04293e-06	7
ENSG00000128973	CLN6	15	3.44553e-17	9
ENSG00000129158	SERGEF	11	3.53683e-07	12
ENSG00000129197	RPAIN	17	2.4419e-09	8
ENSG00000129219	PLD2	17	1.59403e-09	16
ENSG00000129250	KIF1C	17	3.87453e-08	5
ENSG00000129515	SNX6	14	3.19644e-06	7
ENSG00000129518	EAPP	14	6.39492e-07	3
ENSG00000129595	EPB41L4A	5	2.68414e-09	3
ENSG00000129933	MAU2	19	1.39709e-09	4
ENSG00000129968	ABHD17A	19	3.82644e-10	4
ENSG00000130287	NCAN	19	9.04441e-11	9
ENSG00000130429	ARPC1B	7	5.46198e-13	4
ENSG00000130475	FCHO1	19	2.85617e-10	21
ENSG00000130477	UNC13A	19	6.81369e-07	14
ENSG00000130511	SSBP4	19	1.89152e-16	11
ENSG00000130517	PGPEP1	19	4.75433e-08	6
ENSG00000130520	LSM4	19	4.06789e-07	3
ENSG00000130540	SULT4A1	22	2.95412e-07	7
ENSG00000130714	POMT1	9	1.78689e-07	14
ENSG00000130748	TMEM160	19	7.93928e-11	3
ENSG00000130749	ZC3H4	19	1.01012e-12	4
ENSG00000130751	NPAS1	19	9.10268e-15	12
ENSG00000130779	CLIP1	12	1.80122e-29	7
ENSG00000130787	HIP1R	12	6.14329e-23	9
ENSG00000130813	SHFL	19	4.15581e-07	8
ENSG00000130935	NOL11	17	3.48617e-15	5
ENSG00000130948	HSD17B3	9	8.22327e-07	9
ENSG00000131018	SYNE1	6	2.2472e-11	25
ENSG00000131055	COX4I2	20	7.60247e-07	4
ENSG00000131067	GGT7	20	4.459e-09	5
ENSG00000131069	ACSS2	20	2.34977e-08	6
ENSG00000131323	TRAF3	14	4.14619e-18	8
ENSG00000131373	HACL1	3	4.53245e-07	11
ENSG00000131374	TBC1D5	3	4.30811e-09	9
ENSG00000131480	AOC2	17	5.10512e-06	3
ENSG00000131503	ANKHD1	5	1.34941e-06	9
ENSG00000131504	DIAPH1	5	1.22536e-06	6
ENSG00000131584	ACAP3	1	1.84236e-10	17
ENSG00000131653	TRAF7	16	1.56293e-06	6
ENSG00000131730	CKMT2	5	8.40972e-08	5
ENSG00000131732	ZCCHC9	5	1.14518e-11	5
ENSG00000132026	RTBDN	19	5.92403e-11	7
ENSG00000132153	DHX30	3	2.03092e-10	6
ENSG00000132300	PTCD3	2	8.36379e-09	10
ENSG00000132313	MRPL35	2	1.29898e-09	3
ENSG00000132321	IQCA1	2	4.20303e-08	9
ENSG00000132359	RAP1GAP2	17	2.25695e-06	10
ENSG00000132383	RPA1	17	7.2476e-07	4
ENSG00000132386	SERPINF1	17	6.46633e-15	7
ENSG00000132388	UBE2G1	17	2.68029e-08	10
ENSG00000132522	GPS2	17	3.05111e-06	5
ENSG00000132535	DLG4	17	3.50525e-08	9
ENSG00000132563	REEP2	5	3.5573e-06	5
ENSG00000132600	PRMT7	16	1.85876e-06	8
ENSG00000132604	TERF2	16	3.18787e-12	8
ENSG00000132612	VPS4A	16	7.45801e-09	4
ENSG00000132613	MTSS2	16	3.7154e-19	7
ENSG00000132676	DAP3	1	2.1965e-06	6
ENSG00000132740	IGHMBP2	11	1.85971e-10	5
ENSG00000132849	PATJ	1	8.48717e-09	5
ENSG00000132938	MTUS2	13	3.79097e-06	6
ENSG00000132958	TPTE2	13	4.41379e-06	5
ENSG00000133083	DCLK1	13	2.05955e-06	8
ENSG00000133243	BTBD2	19	4.43436e-09	6
ENSG00000133794	ARNTL	11	2.75969e-11	14
ENSG00000133943	DGLUCY	14	1.17462e-10	20
ENSG00000133958	UNC79	14	1.4707e-23	19
ENSG00000133961	NUMB	14	7.7846e-09	9
ENSG00000134077	THUMPD3	3	3.68334e-07	6
ENSG00000134086	VHL	3	2.44661e-07	4
ENSG00000134222	PSRC1	1	2.61915e-08	3
ENSG00000134243	SORT1	1	6.47814e-07	8
ENSG00000134283	PPHLN1	12	6.02129e-07	12
ENSG00000134287	ARF3	12	4.41859e-06	3
ENSG00000134308	YWHAQ	2	9.02009e-07	3
ENSG00000134369	NAV1	1	3.77003e-13	12
ENSG00000134371	CDC73	1	1.56486e-06	2
ENSG00000134376	CRB1	1	3.34941e-06	7
ENSG00000134480	CCNH	5	6.8354e-17	10
ENSG00000134508	CABLES1	18	4.24879e-10	3
ENSG00000134574	DDB2	11	1.14068e-37	7
ENSG00000134575	ACP2	11	2.46503e-21	4
ENSG00000134769	DTNA	18	4.22628e-10	16
ENSG00000134982	APC	5	5.11149e-08	12
ENSG00000135052	GOLM1	9	9.1974e-07	10
ENSG00000135069	PSAT1	9	1.16913e-07	3
ENSG00000135090	TAOK3	12	2.55644e-06	15
ENSG00000135124	P2RX4	12	7.94965e-11	10
ENSG00000135299	ANKRD6	6	2.42188e-09	12
ENSG00000135316	SYNCRIP	6	5.12803e-06	6
ENSG00000135423	GLS2	12	4.14142e-16	8
ENSG00000135424	ITGA7	12	5.51343e-16	11
ENSG00000135473	PAN2	12	4.36795e-11	9
ENSG00000135486	HNRNPA1	12	1.0011e-06	2
ENSG00000135502	SLC26A10	12	7.25932e-09	10
ENSG00000135519	KCNH3	12	8.5525e-22	11
ENSG00000135899	SP110	2	1.49258e-15	5
ENSG00000135912	TTLL4	2	3.07969e-09	5
ENSG00000135972	MRPS9	2	4.9462e-06	3
ENSG00000136100	VPS36	13	2.28246e-08	8
ENSG00000136104	RNASEH2B	13	2.68096e-07	12
ENSG00000136110	CNMD	13	1.28588e-06	4
ENSG00000136114	THSD1	13	7.41559e-07	5
ENSG00000136270	TBRG4	7	4.21102e-10	8
ENSG00000136271	DDX56	7	4.21629e-11	7
ENSG00000136436	CALCOCO2	17	8.55045e-08	4
ENSG00000136463	TACO1	17	1.72679e-07	3
ENSG00000136490	LIMD2	17	1.87644e-08	4
ENSG00000136527	TRA2B	3	1.46276e-16	7
ENSG00000136531	SCN2A	2	1.21814e-08	6
ENSG00000136758	YME1L1	10	1.66286e-06	11
ENSG00000136770	DNAJC1	10	2.24005e-18	5
ENSG00000136811	ODF2	9	1.93561e-10	8
ENSG00000136840	ST6GALNAC4	9	4.11044e-10	12
ENSG00000136848	DAB2IP	9	2.3136e-06	11
ENSG00000136877	FPGS	9	1.25467e-10	8
ENSG00000136908	DPM2	9	9.97862e-10	5
ENSG00000137073	UBAP2	9	8.31669e-10	14
ENSG00000137161	CNPY3	6	3.83361e-08	8
ENSG00000137171	KLC4	6	4.37943e-08	9
ENSG00000137218	FRS3	6	1.47481e-10	3
ENSG00000137261	KIAA0319	6	3.79112e-07	12
ENSG00000137269	LRRC1	6	4.40013e-07	6
ENSG00000137288	UQCC2	6	4.72455e-08	5
ENSG00000137309	HMGA1	6	8.57374e-15	6
ENSG00000137337	MDC1	6	1.93151e-06	6
ENSG00000137474	MYO7A	11	1.20578e-09	8
ENSG00000137501	SYTL2	11	1.60778e-07	9
ENSG00000137692	DCUN1D5	11	3.66746e-06	4
ENSG00000137764	MAP2K5	15	1.98742e-23	7
ENSG00000137767	SQOR	15	7.53891e-07	9
ENSG00000137806	NDUFAF1	15	1.14262e-11	6
ENSG00000137815	RTF1	15	4.34071e-08	7
ENSG00000137817	PARP6	15	1.71866e-09	6
ENSG00000137871	ZNF280D	15	5.68412e-09	6
ENSG00000137872	SEMA6D	15	2.12976e-06	7
ENSG00000137877	SPTBN5	15	1.44272e-12	6
ENSG00000137965	IFI44	1	3.81266e-10	7
ENSG00000138028	CGREF1	2	2.71007e-10	3
ENSG00000138029	HADHB	2	1.2412e-06	6
ENSG00000138030	KHK	2	7.36704e-13	3
ENSG00000138031	ADCY3	2	8.13827e-51	8
ENSG00000138032	PPM1B	2	4.37851e-06	4
ENSG00000138073	PREB	2	8.54838e-10	6
ENSG00000138074	SLC5A6	2	2.32352e-09	7
ENSG00000138092	CENPO	2	2.26069e-59	5
ENSG00000138101	DTNB	2	1.17868e-56	15
ENSG00000138111	MFSD13A	10	4.4044e-15	7
ENSG00000138172	CALHM2	10	9.00833e-12	6
ENSG00000138175	ARL3	10	1.29488e-20	5
ENSG00000138246	DNAJC13	3	7.76401e-12	8
ENSG00000138380	CARF	2	8.00408e-07	7
ENSG00000138594	TMOD3	15	7.92574e-08	1
ENSG00000138614	INTS14	15	2.07103e-10	8
ENSG00000138641	HERC3	4	1.30495e-06	10
ENSG00000138814	PPP3CA	4	7.18762e-07	6
ENSG00000139044	B4GALNT3	12	4.25848e-09	6
ENSG00000139323	POC1B	12	1.24258e-24	12
ENSG00000139436	GIT2	12	4.72493e-07	10
ENSG00000139531	SUOX	12	4.7732e-09	7
ENSG00000139597	N4BP2L1	13	6.7825e-07	15
ENSG00000139613	SMARCC2	12	1.90249e-12	7
ENSG00000139624	CERS5	12	8.53225e-21	6
ENSG00000139631	CSAD	12	1.64295e-07	16
ENSG00000139644	TMBIM6	12	3.03361e-28	6
ENSG00000139645	ANKRD52	12	1.65201e-10	2
ENSG00000139697	SBNO1	12	5.79487e-09	3
ENSG00000139714	MORN3	12	1.00335e-12	5
ENSG00000139719	VPS33A	12	8.66757e-09	2
ENSG00000139722	VPS37B	12	9.65975e-08	3
ENSG00000139726	DENR	12	3.65212e-19	2
ENSG00000139746	RBM26	13	7.13596e-14	17
ENSG00000140043	PTGR2	14	6.45303e-08	6
ENSG00000140067	FAM181A	14	1.27328e-17	2
ENSG00000140153	WDR20	14	6.61021e-08	6
ENSG00000140280	LYSMD2	15	6.15955e-07	5
ENSG00000140368	PSTPIP1	15	8.30778e-08	5
ENSG00000140374	ETFA	15	2.2476e-06	3
ENSG00000140386	SCAPER	15	8.40844e-07	6
ENSG00000140398	NEIL1	15	1.75479e-07	7
ENSG00000140400	MAN2C1	15	2.89452e-08	9
ENSG00000140464	PML	15	9.45194e-12	8
ENSG00000140488	CELF6	15	4.34257e-14	8
ENSG00000140497	SCAMP2	15	6.13585e-08	3
ENSG00000140623	SEPTIN12	16	9.42686e-09	2
ENSG00000140632	GLYR1	16	1.11106e-08	11
ENSG00000140650	PMM2	16	3.79539e-09	8
ENSG00000140678	ITGAX	16	2.86895e-19	6
ENSG00000140688	C16orf58	16	9.04313e-23	8
ENSG00000140694	PARN	16	3.3851e-06	13
ENSG00000140718	FTO	16	3.94758e-11	6
ENSG00000140750	ARHGAP17	16	1.13924e-06	11
ENSG00000140829	DHX38	16	1.884e-09	6
ENSG00000140830	TXNL4B	16	1.33109e-09	3
ENSG00000140983	RHOT2	16	3.74344e-11	12
ENSG00000140987	ZSCAN32	16	2.38405e-09	7
ENSG00000140992	PDPK1	16	1.63236e-06	5
ENSG00000141002	TCF25	16	1.04263e-06	8
ENSG00000141027	NCOR1	17	2.4175e-06	11
ENSG00000141040	ZNF287	17	4.94681e-06	2
ENSG00000141076	UTP4	16	1.0737e-08	7
ENSG00000141098	GFOD2	16	2.09959e-06	3
ENSG00000141101	NOB1	16	1.46901e-09	3
ENSG00000141258	SGSM2	17	1.49641e-15	19
ENSG00000141295	SCRN2	17	2.65947e-10	7
ENSG00000141298	SSH2	17	6.99342e-07	2
ENSG00000141503	MINK1	17	1.30705e-09	12
ENSG00000141504	SAT2	17	3.99798e-06	7
ENSG00000141542	RAB40B	17	8.53984e-07	10
ENSG00000141551	CSNK1D	17	2.65677e-08	8
ENSG00000141564	RPTOR	17	2.5942e-08	10
ENSG00000141576	RNF157	17	8.78864e-07	13
ENSG00000141577	CEP131	17	9.54037e-07	10
ENSG00000141736	ERBB2	17	1.1526e-06	8
ENSG00000141756	FKBP10	17	1.99993e-06	5
ENSG00000141837	CACNA1A	19	1.20466e-09	23
ENSG00000141985	SH3GL1	19	1.29639e-17	4
ENSG00000142166	IFNAR1	21	5.97327e-09	7
ENSG00000142546	NOSIP	19	3.06405e-06	10
ENSG00000142599	RERE	1	7.30208e-09	15
ENSG00000142609	CFAP74	1	6.66132e-08	12
ENSG00000142875	PRKACB	1	1.77448e-06	10
ENSG00000142892	PIGK	1	8.35589e-09	4
ENSG00000143093	STRIP1	1	2.26533e-12	7
ENSG00000143363	PRUNE1	1	2.51583e-09	6
ENSG00000143379	SETDB1	1	1.21844e-06	6
ENSG00000143393	PI4KB	1	8.90664e-07	12
ENSG00000143398	PIP5K1A	1	3.22333e-06	6
ENSG00000143418	CERS2	1	7.21052e-10	4
ENSG00000143420	ENSA	1	1.59903e-06	3
ENSG00000143434	SEMA6C	1	2.44768e-07	13
ENSG00000143437	ARNT	1	3.87612e-06	8
ENSG00000143442	POGZ	1	4.06073e-07	8
ENSG00000143537	ADAM15	1	4.78262e-06	9
ENSG00000143622	RIT1	1	1.86883e-06	3
ENSG00000143847	PPFIA4	1	1.35422e-06	19
ENSG00000143870	PDIA6	2	3.15729e-07	2
ENSG00000144134	RABL2A	2	4.71802e-06	10
ENSG00000144218	AFF3	2	1.29534e-13	5
ENSG00000144283	PKP4	2	1.48474e-09	14
ENSG00000144290	SLC4A10	2	5.01305e-07	11
ENSG00000144339	TMEFF2	2	3.38727e-06	4
ENSG00000144550	CPNE9	3	3.09913e-08	15
ENSG00000144559	TAMM41	3	7.86667e-08	7
ENSG00000144580	CNOT9	2	2.68655e-08	6
ENSG00000144589	STK11IP	2	1.09932e-06	12
ENSG00000144591	GMPPA	2	4.58368e-08	11
ENSG00000144649	GASK1A	3	3.66922e-06	4
ENSG00000144711	IQSEC1	3	1.11738e-09	9
ENSG00000144741	SLC25A26	3	7.84944e-09	6
ENSG00000144837	PLA1A	3	7.53061e-08	5
ENSG00000145022	TCTA	3	2.9478e-10	2
ENSG00000145029	NICN1	3	1.44859e-26	3
ENSG00000145147	SLIT2	4	1.50746e-10	6
ENSG00000145191	EIF2B5	3	8.22039e-11	10
ENSG00000145194	ECE2	3	6.08639e-07	12
ENSG00000145198	VWA5B2	3	8.50737e-08	8
ENSG00000145242	EPHA5	4	1.54055e-06	9
ENSG00000145354	CISD2	4	3.61018e-09	6
ENSG00000145687	SSBP2	5	3.56206e-13	12
ENSG00000145715	RASA1	5	8.12987e-14	10
ENSG00000145725	PPIP5K2	5	1.1167e-08	6
ENSG00000145730	PAM	5	9.58015e-10	6
ENSG00000145743	FBXL17	5	5.52591e-18	3
ENSG00000145819	ARHGAP26	5	1.17297e-07	9
ENSG00000145833	DDX46	5	3.83006e-12	8
ENSG00000145934	TENM2	5	1.35197e-06	9
ENSG00000145979	TBC1D7	6	8.85372e-09	11
ENSG00000146005	PSD2	5	2.44417e-13	6
ENSG00000146007	ZMAT2	5	1.05507e-06	2
ENSG00000146122	DAAM2	6	3.46267e-10	13
ENSG00000146147	MLIP	6	3.36367e-12	16
ENSG00000146469	VIP	6	2.37182e-06	5
ENSG00000146574	CCZ1B	7	2.95241e-06	7
ENSG00000146826	MAP11	7	2.03399e-06	8
ENSG00000146833	TRIM4	7	8.82311e-14	4
ENSG00000147459	DOCK5	8	1.81253e-06	6
ENSG00000147576	ADHFE1	8	1.62176e-10	12
ENSG00000147862	NFIB	9	3.92385e-16	7
ENSG00000148187	MRRF	9	1.16589e-06	11
ENSG00000148335	NTMT1	9	7.32784e-08	6
ENSG00000148337	CIZ1	9	4.99811e-08	12
ENSG00000148339	SLC25A25	9	3.23719e-09	5
ENSG00000148444	COMMD3	10	4.47582e-15	3
ENSG00000148498	PARD3	10	8.8283e-08	14
ENSG00000148606	POLR3A	10	1.55696e-06	6
ENSG00000148814	LRRC27	10	9.57048e-07	8
ENSG00000148840	PPRC1	10	2.10046e-16	7
ENSG00000148842	CNNM2	10	2.86701e-13	5
ENSG00000148843	PDCD11	10	2.36131e-10	4
ENSG00000149084	HSD17B12	11	3.23273e-22	3
ENSG00000149091	DGKZ	11	1.16319e-06	9
ENSG00000149131	SERPING1	11	1.4472e-06	10
ENSG00000149150	SLC43A1	11	6.23195e-10	8
ENSG00000149179	C11orf49	11	2.816e-31	6
ENSG00000149182	ARFGAP2	11	1.34299e-22	5
ENSG00000149187	CELF1	11	3.57165e-36	5
ENSG00000149428	HYOU1	11	2.92804e-07	8
ENSG00000149527	PLCH2	1	4.25459e-15	13
ENSG00000149923	PPP4C	16	7.05464e-41	7
ENSG00000149925	ALDOA	16	7.46889e-30	5
ENSG00000149926	TLCD3B	16	4.60054e-18	2
ENSG00000149927	DOC2A	16	1.13093e-36	8
ENSG00000149929	HIRIP3	16	7.90875e-36	2
ENSG00000149930	TAOK2	16	6.35682e-25	5
ENSG00000149932	TMEM219	16	3.41893e-34	3
ENSG00000150281	CTF1	16	2.90796e-06	1
ENSG00000150527	MIA2	14	3.15878e-06	9
ENSG00000150967	ABCB9	12	3.91987e-24	9
ENSG00000151006	PRSS53	16	2.38862e-08	1
ENSG00000151067	CACNA1C	12	1.2605e-09	16
ENSG00000151136	BTBD11	12	1.04002e-12	6
ENSG00000151150	ANK3	10	1.16239e-06	21
ENSG00000151292	CSNK1G3	5	3.52907e-07	6
ENSG00000151322	NPAS3	14	3.07123e-06	9
ENSG00000151327	FAM177A1	14	1.91421e-06	8
ENSG00000151376	ME3	11	2.042e-06	18
ENSG00000151498	ACAD8	11	9.41811e-13	12
ENSG00000151500	THYN1	11	5.70682e-11	7
ENSG00000151502	VPS26B	11	1.76961e-06	4
ENSG00000151640	DPYSL4	10	6.10933e-10	7
ENSG00000151779	NBAS	2	2.76881e-09	8
ENSG00000151806	GUF1	4	7.09106e-07	5
ENSG00000151883	PARP8	5	1.06688e-06	7
ENSG00000151914	DST	6	2.05813e-08	13
ENSG00000151917	BEND6	6	1.00561e-08	8
ENSG00000152154	TMEM178A	2	1.51335e-06	6
ENSG00000152214	RIT2	18	3.9366e-13	6
ENSG00000152348	ATG10	5	8.51015e-07	8
ENSG00000152359	POC5	5	3.29896e-43	4
ENSG00000152484	USP12	13	5.74655e-07	6
ENSG00000152520	PAN3	13	2.79816e-06	11
ENSG00000152700	SAR1B	5	3.9355e-06	4
ENSG00000152784	PRDM8	4	1.01289e-14	10
ENSG00000152954	NRSN1	6	3.72146e-06	8
ENSG00000153006	SREK1IP1	5	8.04212e-09	3
ENSG00000153037	SRP19	5	1.02024e-09	5
ENSG00000153113	CAST	5	2.84723e-15	13
ENSG00000153147	SMARCA5	4	1.27135e-06	1
ENSG00000153237	CCDC148	2	8.39902e-07	6
ENSG00000153291	SLC25A27	6	1.58344e-07	11
ENSG00000153446	C16orf89	16	6.1928e-08	10
ENSG00000153495	TEX29	13	6.39969e-13	8
ENSG00000153707	PTPRD	9	1.34511e-06	28
ENSG00000153827	TRIP12	2	3.16366e-07	10
ENSG00000153832	FBXO36	2	8.22444e-07	3
ENSG00000153944	MSI2	17	7.89748e-12	16
ENSG00000154511	DIPK1A	1	1.31437e-10	3
ENSG00000154582	ELOC	8	1.91448e-06	7
ENSG00000154743	TSEN2	3	1.86012e-10	9
ENSG00000154930	ACSS1	20	1.27206e-13	7
ENSG00000155229	MMS19	10	2.12848e-14	17
ENSG00000155252	PI4K2A	10	6.81612e-09	2
ENSG00000155256	ZFYVE27	10	3.13152e-18	10
ENSG00000155265	GOLGA7B	10	4.08741e-18	7
ENSG00000155393	HEATR3	16	1.04585e-06	7
ENSG00000155511	GRIA1	5	2.5466e-11	4
ENSG00000155827	RNF20	9	3.8533e-07	5
ENSG00000156170	NDUFAF6	8	4.17934e-09	11
ENSG00000156858	PRR14	16	1.62777e-18	6
ENSG00000156860	FBRS	16	1.83846e-26	6
ENSG00000156873	PHKG2	16	1.05477e-22	7
ENSG00000156983	BRPF1	3	1.42029e-09	4
ENSG00000157087	ATP2B2	3	2.85429e-10	16
ENSG00000157103	SLC6A1	3	2.02506e-06	8
ENSG00000157110	RBPMS	8	1.1056e-06	7
ENSG00000157168	NRG1	8	2.16047e-06	5
ENSG00000157349	DDX19B	16	3.72045e-34	8
ENSG00000157350	ST3GAL2	16	3.22157e-13	3
ENSG00000157353	FCSK	16	5.46071e-23	9
ENSG00000157368	IL34	16	2.8988e-12	3
ENSG00000157404	KIT	4	1.19962e-10	4
ENSG00000157423	HYDIN	16	1.48212e-06	2
ENSG00000157429	ZNF19	16	1.69353e-10	5
ENSG00000157450	RNF111	15	4.90377e-07	5
ENSG00000157637	SLC38A10	17	7.5615e-08	11
ENSG00000157873	TNFRSF14	1	1.4577e-08	7
ENSG00000157890	MEGF11	15	4.88672e-15	11
ENSG00000158019	BABAM2	2	2.32237e-10	12
ENSG00000158023	WDR66	12	9.43141e-21	5
ENSG00000158079	PTPDC1	9	3.59189e-07	4
ENSG00000158113	LRRC43	12	5.32946e-23	9
ENSG00000158286	RNF207	1	3.04293e-06	10
ENSG00000158321	AUTS2	7	6.57911e-10	11
ENSG00000158458	NRG2	5	4.13664e-17	7
ENSG00000159202	UBE2Z	17	5.25547e-10	3
ENSG00000159210	SNF8	17	1.93751e-18	6
ENSG00000159352	PSMD4	1	7.87181e-07	6
ENSG00000159733	ZFYVE28	4	2.16031e-07	12
ENSG00000159788	RGS12	4	8.06308e-08	15
ENSG00000160050	CCDC28B	1	1.47645e-07	4
ENSG00000160058	BSDC1	1	2.09841e-07	6
ENSG00000160408	ST6GALNAC6	9	3.07935e-11	14
ENSG00000160445	ZER1	9	4.9212e-06	9
ENSG00000160584	SIK3	11	1.52458e-06	15
ENSG00000160695	VPS11	11	4.41762e-08	6
ENSG00000160746	ANO10	3	2.52481e-08	12
ENSG00000160753	RUSC1	1	1.74293e-06	7
ENSG00000160767	FAM189B	1	6.49689e-10	11
ENSG00000160781	PAQR6	1	2.13218e-14	11
ENSG00000160783	PMF1	1	8.26071e-13	10
ENSG00000160785	SLC25A44	1	1.17035e-06	8
ENSG00000160789	LMNA	1	7.34821e-10	4
ENSG00000160917	CPSF4	7	1.271e-14	5
ENSG00000160932	LY6E	8	1.96412e-07	10
ENSG00000160953	PWWP3A	19	5.8304e-07	7
ENSG00000161091	MFSD12	19	2.6468e-09	9
ENSG00000161203	AP2M1	3	7.80137e-08	5
ENSG00000161395	PGAP3	17	2.04185e-06	5
ENSG00000161642	ZNF385A	12	2.5988e-06	12
ENSG00000161791	FMNL3	12	1.21187e-07	9
ENSG00000161800	RACGAP1	12	1.30187e-13	5
ENSG00000161904	LEMD2	6	4.19154e-10	3
ENSG00000161980	POLR3K	16	1.97279e-07	2
ENSG00000161999	JMJD8	16	5.93121e-10	9
ENSG00000162004	CCDC78	16	1.19028e-12	13
ENSG00000162063	CCNF	16	7.88089e-08	5
ENSG00000162065	TBC1D24	16	1.75343e-07	4
ENSG00000162104	ADCY9	16	4.91814e-10	5
ENSG00000162337	LRP5	11	7.3969e-07	2
ENSG00000162341	TPCN2	11	1.64625e-17	13
ENSG00000162373	BEND5	1	8.60173e-14	9
ENSG00000162374	ELAVL4	1	8.65063e-20	8
ENSG00000162572	SCNN1D	1	1.1259e-07	13
ENSG00000162585	FAAP20	1	8.39041e-12	12
ENSG00000162604	TM2D1	1	5.89882e-13	11
ENSG00000162613	FUBP1	1	3.64493e-10	5
ENSG00000162614	NEXN	1	1.11056e-23	5
ENSG00000162616	DNAJB4	1	4.55683e-06	3
ENSG00000162631	NTNG1	1	1.53559e-10	9
ENSG00000162670	BRINP3	1	2.7838e-08	5
ENSG00000162836	ACP6	1	2.10779e-06	6
ENSG00000162944	RFTN2	2	2.23479e-09	5
ENSG00000163069	SGCB	4	1.24845e-06	5
ENSG00000163110	PDLIM5	4	8.34734e-09	8
ENSG00000163154	TNFAIP8L2	1	1.26677e-08	3
ENSG00000163156	SCNM1	1	1.2379e-08	3
ENSG00000163281	GNPDA2	4	1.2375e-11	6
ENSG00000163479	SSR2	1	1.10342e-06	6
ENSG00000163481	RNF25	2	2.24989e-08	3
ENSG00000163482	STK36	2	2.34938e-09	6
ENSG00000163485	ADORA1	1	2.1669e-07	8
ENSG00000163512	AZI2	3	3.1475e-06	6
ENSG00000163516	ANKZF1	2	2.38524e-13	11
ENSG00000163521	GLB1L	2	1.61498e-09	4
ENSG00000163584	RPL22L1	3	3.68242e-08	3
ENSG00000163596	ICA1L	2	5.0342e-07	7
ENSG00000163618	CADPS	3	3.79418e-10	17
ENSG00000163660	CCNL1	3	1.99783e-06	9
ENSG00000163702	IL17RC	3	7.62456e-08	16
ENSG00000163795	ZNF513	2	2.42027e-09	5
ENSG00000163803	PLB1	2	6.86819e-11	8
ENSG00000163818	LZTFL1	3	4.00008e-09	5
ENSG00000163832	ELP6	3	3.16077e-11	5
ENSG00000163872	YEATS2	3	1.41245e-07	10
ENSG00000163879	DNALI1	1	9.88307e-07	4
ENSG00000163902	RPN1	3	4.31838e-06	3
ENSG00000163904	SENP2	3	2.09607e-17	9
ENSG00000163930	BAP1	3	5.83698e-23	6
ENSG00000163932	PRKCD	3	6.9375e-10	4
ENSG00000163933	RFT1	3	1.39425e-14	8
ENSG00000163935	SFMBT1	3	3.31742e-07	2
ENSG00000163938	GNL3	3	1.06917e-15	3
ENSG00000163939	PBRM1	3	7.79229e-23	6
ENSG00000163975	MELTF	3	2.94378e-06	10
ENSG00000164048	ZNF589	3	5.64892e-10	2
ENSG00000164050	PLXNB1	3	1.31345e-17	8
ENSG00000164053	ATRIP	3	2.20321e-13	6
ENSG00000164061	BSN	3	2.58703e-14	2
ENSG00000164062	APEH	3	6.47403e-34	6
ENSG00000164068	RNF123	3	5.81759e-41	6
ENSG00000164076	CAMKV	3	3.60891e-34	4
ENSG00000164077	MON1A	3	2.90417e-49	5
ENSG00000164081	TEX264	3	2.03026e-17	7
ENSG00000164087	POC1A	3	2.226e-06	3
ENSG00000164088	PPM1M	3	2.57605e-16	7
ENSG00000164091	WDR82	3	4.84149e-06	2
ENSG00000164307	ERAP1	5	1.30882e-07	5
ENSG00000164346	NSA2	5	6.3182e-12	3
ENSG00000164347	GFM2	5	3.62695e-07	5
ENSG00000164398	ACSL6	5	4.77572e-09	6
ENSG00000164418	GRIK2	6	2.10186e-08	6
ENSG00000164574	GALNT10	5	1.20903e-14	3
ENSG00000164576	SAP30L	5	4.04573e-15	5
ENSG00000164758	MED30	8	1.91902e-06	3
ENSG00000164815	ORC5	7	3.54757e-10	5
ENSG00000164877	MICALL2	7	5.4055e-12	12
ENSG00000164880	INTS1	7	1.63191e-06	7
ENSG00000164941	INTS8	8	2.4494e-08	15
ENSG00000164944	VIRMA	8	1.51344e-08	7
ENSG00000164970	FAM219A	9	6.831e-07	5
ENSG00000164978	NUDT2	9	1.19425e-07	6
ENSG00000164985	PSIP1	9	2.79531e-19	7
ENSG00000164989	CCDC171	9	3.55943e-19	3
ENSG00000165006	UBAP1	9	3.9731e-10	5
ENSG00000165102	HGSNAT	8	1.89074e-07	6
ENSG00000165209	STRBP	9	8.1281e-09	8
ENSG00000165219	GAPVD1	9	2.74891e-06	7
ENSG00000165238	WNK2	9	7.2165e-17	15
ENSG00000165410	CFL2	14	1.51136e-11	6
ENSG00000165476	REEP3	10	1.24944e-06	4
ENSG00000165637	VDAC2	10	2.16714e-07	4
ENSG00000165660	ABRAXAS2	10	2.51193e-08	6
ENSG00000165671	NSD1	5	1.41597e-08	9
ENSG00000165752	STK32C	10	1.30271e-08	15
ENSG00000165802	NSMF	9	8.75143e-09	7
ENSG00000165861	ZFYVE1	14	1.04707e-12	3
ENSG00000165868	HSPA12A	10	4.89973e-10	8
ENSG00000165914	TTC7B	14	8.52541e-10	8
ENSG00000165915	SLC39A13	11	1.11185e-31	3
ENSG00000165916	PSMC3	11	9.46347e-28	4
ENSG00000166024	R3HCC1L	10	7.82335e-07	4
ENSG00000166105	GLB1L3	11	8.294e-15	10
ENSG00000166130	IKBIP	12	7.56443e-08	3
ENSG00000166135	HIF1AN	10	4.77892e-06	5
ENSG00000166159	LRTM2	12	9.92139e-07	4
ENSG00000166166	TRMT61A	14	5.45323e-09	2
ENSG00000166169	POLL	10	4.12774e-08	9
ENSG00000166197	NOLC1	10	9.52038e-13	4
ENSG00000166199	ALKBH3	11	1.49884e-14	8
ENSG00000166225	FRS2	12	6.78296e-07	4
ENSG00000166233	ARIH1	15	3.30129e-12	8
ENSG00000166272	WBP1L	10	7.02087e-11	9
ENSG00000166289	PLEKHF1	19	3.43723e-08	2
ENSG00000166402	TUB	11	2.32025e-06	7
ENSG00000166444	ST5	11	4.73927e-06	5
ENSG00000166448	TMEM130	7	1.97945e-07	8
ENSG00000166452	AKIP1	11	1.62463e-08	5
ENSG00000166526	ZNF3	7	5.07332e-09	7
ENSG00000166548	TK2	16	1.32778e-07	8
ENSG00000166578	IQCD	12	2.80062e-09	6
ENSG00000166689	PLEKHA7	11	7.66208e-07	6
ENSG00000166747	AP1G1	16	8.19645e-16	10
ENSG00000166822	TMEM170A	16	4.31663e-06	2
ENSG00000166863	TAC3	12	4.8538e-09	3
ENSG00000166913	YWHAB	20	1.77115e-08	3
ENSG00000166938	DIS3L	15	4.16167e-11	9
ENSG00000166949	SMAD3	15	5.70988e-14	4
ENSG00000166971	AKTIP	16	1.66504e-73	7
ENSG00000166986	MARS	12	1.82757e-06	9
ENSG00000167085	PHB	17	5.73723e-10	4
ENSG00000167103	PIP5KL1	9	6.12566e-08	6
ENSG00000167106	FAM102A	9	6.46684e-08	7
ENSG00000167110	GOLGA2	9	1.15879e-06	8
ENSG00000167113	COQ4	9	6.04824e-12	8
ENSG00000167114	SLC27A4	9	1.77681e-07	3
ENSG00000167123	CERCAM	9	1.73163e-08	9
ENSG00000167178	ISLR2	15	3.69141e-08	2
ENSG00000167257	RNF214	11	1.71861e-09	3
ENSG00000167261	DPEP2	16	1.79672e-06	4
ENSG00000167264	DUS2	16	4.35224e-06	6
ENSG00000167281	RBFOX3	17	7.38918e-10	15
ENSG00000167302	TEPSIN	17	6.76284e-11	3
ENSG00000167371	PRRT2	16	3.79456e-35	3
ENSG00000167377	ZNF23	16	3.73839e-06	7
ENSG00000167394	ZNF668	16	3.50566e-17	2
ENSG00000167397	VKORC1	16	2.04455e-22	4
ENSG00000167491	GATAD2A	19	4.88509e-14	8
ENSG00000167566	NCKAP5L	12	2.88962e-37	2
ENSG00000167654	ATCAY	19	8.56301e-14	6
ENSG00000167670	CHAF1A	19	3.06289e-09	7
ENSG00000167671	UBXN6	19	5.53476e-07	8
ENSG00000167674	HDGFL2	19	2.55e-11	6
ENSG00000167680	SEMA6B	19	3.67704e-11	9
ENSG00000167703	SLC43A2	17	2.02895e-06	10
ENSG00000167721	TSR1	17	4.88518e-08	5
ENSG00000167747	C19orf48	19	1.15801e-06	5
ENSG00000167840	ZNF232	17	2.85963e-09	4
ENSG00000167930	FAM234A	16	8.75659e-09	9
ENSG00000167962	ZNF598	16	7.43918e-07	8
ENSG00000167971	CASKIN1	16	3.42402e-07	5
ENSG00000167972	ABCA3	16	1.2633e-07	9
ENSG00000168096	ANKS3	16	8.71976e-09	15
ENSG00000168137	SETD5	3	1.36005e-11	24
ENSG00000168237	GLYCTK	3	2.46978e-17	6
ENSG00000168268	NT5DC2	3	1.46915e-12	3
ENSG00000168273	SMIM4	3	1.48783e-09	2
ENSG00000168283	BMI1	10	7.84584e-08	2
ENSG00000168389	MFSD2A	1	4.92898e-07	6
ENSG00000168477	TNXB	6	1.8324e-09	5
ENSG00000168488	ATXN2L	16	4.74233e-31	4
ENSG00000168591	TMUB2	17	6.55735e-07	11
ENSG00000168675	LDLRAD4	18	3.81027e-08	7
ENSG00000168734	PKIG	20	2.99056e-10	7
ENSG00000168778	TCTN2	12	2.46344e-06	7
ENSG00000168802	CHTF8	16	1.45309e-10	8
ENSG00000168818	STX18	4	1.7497e-06	7
ENSG00000168824	NSG1	4	8.47253e-08	5
ENSG00000168872	DDX19A	16	1.06551e-19	5
ENSG00000168884	TNIP2	4	2.10924e-09	3
ENSG00000168904	LRRC28	15	7.33117e-10	9
ENSG00000168917	SLC35G2	3	1.27211e-15	2
ENSG00000169032	MAP2K1	15	5.50912e-12	6
ENSG00000169180	XPO6	16	2.16406e-28	16
ENSG00000169221	TBC1D10B	16	1.3454e-27	6
ENSG00000169379	ARL13B	3	1.33283e-25	5
ENSG00000169507	SLC38A11	2	3.62375e-09	13
ENSG00000169592	INO80E	16	1.08755e-40	5
ENSG00000169609	C15orf40	15	2.02466e-06	6
ENSG00000169660	HEXD	17	1.71711e-07	12
ENSG00000169682	SPNS1	16	5.99072e-30	5
ENSG00000169696	ASPSCR1	17	4.89813e-15	8
ENSG00000169710	FASN	17	3.70422e-08	5
ENSG00000169727	GPS1	17	1.45728e-12	9
ENSG00000169744	LDB2	4	1.08494e-08	9
ENSG00000169750	RAC3	17	9.60334e-07	3
ENSG00000169851	PCDH7	4	1.86392e-11	3
ENSG00000169855	ROBO1	3	5.6514e-11	9
ENSG00000169951	ZNF764	16	1.63692e-07	2
ENSG00000169957	ZNF768	16	1.64481e-10	1
ENSG00000169992	NLGN2	17	4.35407e-06	5
ENSG00000170035	UBE2E3	2	3.74564e-12	7
ENSG00000170043	TRAPPC1	17	1.56504e-06	2
ENSG00000170075	GPR37L1	1	1.52081e-09	3
ENSG00000170242	USP47	11	7.09874e-10	7
ENSG00000170445	HARS	5	3.3307e-07	5
ENSG00000170464	DNAJC18	5	1.76997e-07	6
ENSG00000170485	NPAS2	2	5.77782e-09	14
ENSG00000170515	PA2G4	12	2.337e-08	2
ENSG00000170581	STAT2	12	3.67314e-13	12
ENSG00000170633	RNF34	12	8.37609e-12	6
ENSG00000170653	ATF7	12	1.48792e-07	5
ENSG00000170703	TTLL6	17	1.41316e-06	4
ENSG00000171045	TSNARE1	8	1.88602e-08	11
ENSG00000171103	TRMT61B	2	1.9348e-06	4
ENSG00000171148	TADA3	3	8.86751e-07	3
ENSG00000171159	C9orf16	9	1.86251e-06	3
ENSG00000171160	MORN4	10	1.68929e-09	5
ENSG00000171206	TRIM8	10	5.23131e-08	4
ENSG00000171298	GAA	17	3.74626e-10	5
ENSG00000171444	MCC	5	3.17027e-07	2
ENSG00000171456	ASXL1	20	4.91692e-06	7
ENSG00000171475	WIPF2	17	3.43218e-11	10
ENSG00000171604	CXXC5	5	7.51864e-12	5
ENSG00000171617	ENC1	5	1.4735e-12	6
ENSG00000171634	BPTF	17	1.38882e-13	20
ENSG00000171735	CAMTA1	1	2.06861e-06	20
ENSG00000171759	PAH	12	1.78317e-16	8
ENSG00000171792	RHNO1	12	1.01367e-06	5
ENSG00000171885	AQP4	18	8.70905e-07	4
ENSG00000172031	EPHX4	1	1.55669e-06	8
ENSG00000172046	USP19	3	1.31918e-21	5
ENSG00000172053	QARS	3	5.35819e-12	3
ENSG00000172057	ORMDL3	17	3.03255e-06	3
ENSG00000172113	NME6	3	3.00929e-14	4
ENSG00000172137	CALB2	16	2.06881e-06	2
ENSG00000172244	C5orf34	5	3.62328e-06	2
ENSG00000172262	ZNF131	5	7.63252e-10	8
ENSG00000172273	HINFP	11	8.70017e-09	10
ENSG00000172350	ABCG4	11	3.61216e-09	7
ENSG00000172500	FIBP	11	4.19739e-07	6
ENSG00000172508	CARNS1	11	4.21709e-07	8
ENSG00000172638	EFEMP2	11	9.72398e-17	7
ENSG00000172725	CORO1B	11	3.30577e-07	4
ENSG00000172728	FUT10	8	1.96748e-06	3
ENSG00000172732	MUS81	11	1.08972e-17	5
ENSG00000172803	SNX32	11	1.03066e-23	9
ENSG00000172845	SP3	2	9.0734e-09	5
ENSG00000172922	RNASEH2C	11	1.27378e-11	2
ENSG00000172977	KAT5	11	2.36025e-09	9
ENSG00000172995	ARPP21	3	2.37951e-13	15
ENSG00000173020	GRK2	11	1.37015e-07	7
ENSG00000173039	RELA	11	5.18417e-11	3
ENSG00000173166	RAPH1	2	1.88563e-06	3
ENSG00000173175	ADCY5	3	2.58955e-07	7
ENSG00000173327	MAP3K11	11	4.1575e-07	6
ENSG00000173442	EHBP1L1	11	3.2539e-08	6
ENSG00000173452	TMEM196	7	1.7774e-07	5
ENSG00000173473	SMARCC1	3	1.15223e-07	4
ENSG00000173517	PEAK1	15	2.69934e-07	3
ENSG00000173531	MST1	3	3.51809e-38	6
ENSG00000173540	GMPPB	3	9.26513e-36	4
ENSG00000173599	PC	11	1.92146e-07	8
ENSG00000173715	C11orf80	11	1.20238e-10	8
ENSG00000173757	STAT5B	17	1.28601e-06	3
ENSG00000173818	ENDOV	17	7.19721e-17	11
ENSG00000173821	RNF213	17	3.31811e-11	6
ENSG00000173868	PHOSPHO1	17	1.34479e-14	2
ENSG00000173933	RBM4	11	2.16579e-08	7
ENSG00000173947	PIFO	1	3.45278e-07	4
ENSG00000173992	CCS	11	1.24838e-06	5
ENSG00000174151	CYB561D1	1	2.24322e-14	4
ENSG00000174165	ZDHHC24	11	4.11578e-10	4
ENSG00000174231	PRPF8	17	3.01402e-08	7
ENSG00000174373	RALGAPA1	14	1.55614e-08	12
ENSG00000174437	ATP2A2	12	7.8583e-11	6
ENSG00000174456	C12orf76	12	3.19954e-07	6
ENSG00000174483	BBS1	11	1.26534e-08	6
ENSG00000174547	MRPL11	11	3.84605e-07	4
ENSG00000174669	SLC29A2	11	1.47985e-12	5
ENSG00000174744	BRMS1	11	7.26082e-13	5
ENSG00000174775	HRAS	11	3.91304e-09	6
ENSG00000174791	RIN1	11	6.96004e-10	7
ENSG00000174842	GLMN	1	3.49175e-07	8
ENSG00000174851	YIF1A	11	5.00743e-14	4
ENSG00000174871	CNIH2	11	1.2745e-09	3
ENSG00000174915	PTDSS2	11	3.06654e-12	11
ENSG00000174938	SEZ6L2	16	1.0306e-35	7
ENSG00000174939	ASPHD1	16	2.90093e-34	4
ENSG00000174943	KCTD13	16	1.58812e-33	4
ENSG00000174953	DHX36	3	5.99702e-10	3
ENSG00000174996	KLC2	11	1.46089e-14	6
ENSG00000175105	ZNF654	3	1.71621e-13	3
ENSG00000175193	PARL	3	1.19501e-11	9
ENSG00000175216	CKAP5	11	2.07262e-07	4
ENSG00000175220	ARHGAP1	11	1.81237e-07	4
ENSG00000175224	ATG13	11	9.82886e-07	6
ENSG00000175334	BANF1	11	2.58671e-10	4
ENSG00000175348	TMEM9B	11	1.01251e-13	3
ENSG00000175352	NRIP3	11	4.58724e-12	3
ENSG00000175356	SCUBE2	11	7.08799e-10	8
ENSG00000175376	EIF1AD	11	1.66953e-13	5
ENSG00000175426	PCSK1	5	3.14646e-07	4
ENSG00000175467	SART1	11	5.48437e-12	5
ENSG00000175606	TMEM70	8	4.30662e-06	4
ENSG00000175727	MLXIP	12	2.05907e-29	6
ENSG00000175764	TTLL11	9	2.84748e-08	9
ENSG00000175866	BAIAP2	17	2.56634e-15	15
ENSG00000175938	ORAI3	16	1.64074e-12	4
ENSG00000176046	NUPR1	16	1.66798e-31	2
ENSG00000176095	IP6K1	3	3.60459e-30	5
ENSG00000176142	TMEM39A	3	3.58478e-08	6
ENSG00000176155	CCDC57	17	2.37497e-08	7
ENSG00000176383	B3GNT4	12	4.99426e-12	1
ENSG00000176393	RNPEP	1	8.71647e-29	8
ENSG00000176406	RIMS2	8	2.5709e-06	17
ENSG00000176444	CLK2	1	2.88183e-06	8
ENSG00000176476	SGF29	16	1.4115e-25	5
ENSG00000176623	RMDN1	8	5.75711e-08	6
ENSG00000176697	BDNF	11	5.18477e-21	3
ENSG00000176953	NFATC2IP	16	3.42424e-26	3
ENSG00000176956	LY6H	8	3.50834e-09	8
ENSG00000176973	FAM89B	11	6.12774e-08	3
ENSG00000177030	DEAF1	11	1.80426e-09	3
ENSG00000177106	EPS8L2	11	9.07504e-13	13
ENSG00000177181	RIMKLA	1	8.34707e-07	4
ENSG00000177225	GATD1	11	2.68559e-14	12
ENSG00000177542	SLC25A22	11	1.66715e-10	9
ENSG00000177548	RABEP2	16	1.4429e-26	6
ENSG00000177565	TBL1XR1	3	5.12129e-06	7
ENSG00000177595	PIDD1	11	9.90856e-10	9
ENSG00000177600	RPLP2	11	3.14974e-09	1
ENSG00000177697	CD151	11	1.76576e-13	4
ENSG00000177830	CHID1	11	2.94736e-09	10
ENSG00000178035	IMPDH2	3	5.71487e-10	5
ENSG00000178053	MLF1	3	1.1026e-09	4
ENSG00000178149	DALRD3	3	4.5022e-11	5
ENSG00000178188	SH2B1	16	1.30798e-29	7
ENSG00000178252	WDR6	3	3.3028e-12	4
ENSG00000178307	TMEM11	17	6.08545e-08	3
ENSG00000178449	COX14	12	1.65191e-24	4
ENSG00000178467	P4HTM	3	8.95129e-17	5
ENSG00000178694	NSUN3	3	1.41782e-18	4
ENSG00000178761	FAM219B	15	4.19362e-07	6
ENSG00000178809	TRIM73	7	2.44382e-09	10
ENSG00000178882	RFLNA	12	1.06718e-09	17
ENSG00000178927	CYBC1	17	2.78959e-11	9
ENSG00000178950	GAK	4	3.40648e-06	12
ENSG00000178951	ZBTB7A	19	1.52502e-13	4
ENSG00000178952	TUFM	16	6.53607e-31	2
ENSG00000179021	C3orf38	3	6.1125e-14	2
ENSG00000179051	RCC2	1	1.37722e-07	1
ENSG00000179152	TCAIM	3	2.14336e-08	7
ENSG00000179195	ZNF664	12	3.34776e-09	11
ENSG00000179262	RAD23A	19	1.9257e-10	4
ENSG00000179295	PTPN11	12	1.7978e-06	5
ENSG00000179335	CLK3	15	4.72607e-07	10
ENSG00000179403	VWA1	1	1.51631e-09	2
ENSG00000179832	MROH1	8	4.01614e-06	15
ENSG00000179889	PDXDC1	16	7.38104e-09	11
ENSG00000179902	C1orf194	1	2.59832e-06	4
ENSG00000179912	R3HDM2	12	1.07039e-07	12
ENSG00000179915	NRXN1	2	1.46627e-17	20
ENSG00000179965	ZNF771	16	3.49476e-21	4
ENSG00000180011	ZADH2	18	6.44527e-07	3
ENSG00000180155	LYNX1	8	3.14781e-07	7
ENSG00000180398	MCFD2	2	5.06529e-10	5
ENSG00000180488	MIGA1	1	4.66254e-17	5
ENSG00000180573	HIST1H2AC	6	1.97771e-12	5
ENSG00000180834	MAP6D1	3	2.35047e-08	6
ENSG00000180891	CUEDC1	17	8.65908e-08	5
ENSG00000181019	NQO1	16	4.25979e-06	5
ENSG00000181035	SLC25A42	19	1.0614e-09	4
ENSG00000181045	SLC26A11	17	5.75213e-07	8
ENSG00000181090	EHMT1	9	2.32067e-07	12
ENSG00000181396	OGFOD3	17	2.74803e-08	10
ENSG00000181409	AATK	17	3.2548e-19	13
ENSG00000181790	ADGRB1	8	1.17662e-08	19
ENSG00000181852	RNF41	12	7.93108e-09	8
ENSG00000181929	PRKAG1	12	1.28665e-06	8
ENSG00000181982	CCDC149	4	1.17832e-08	7
ENSG00000182093	GET1	21	2.99718e-09	14
ENSG00000182149	IST1	16	4.96127e-13	6
ENSG00000182179	UBA7	3	6.65177e-45	6
ENSG00000182199	SHMT2	12	1.95257e-06	4
ENSG00000182208	MOB2	11	3.93588e-06	5
ENSG00000182272	B4GALNT4	11	6.35053e-08	13
ENSG00000182446	NPLOC4	17	9.48081e-10	6
ENSG00000182473	EXOC7	17	2.17506e-06	12
ENSG00000182667	NTM	11	1.68009e-14	19
ENSG00000182732	RGS6	14	1.46184e-14	14
ENSG00000182771	GRID1	10	2.46795e-12	6
ENSG00000182870	GALNT9	12	2.74124e-08	8
ENSG00000182934	SRPRA	11	6.89379e-07	4
ENSG00000183010	PYCR1	17	3.91275e-10	6
ENSG00000183018	SPNS2	17	2.99644e-11	13
ENSG00000183020	AP2A2	11	7.52965e-15	7
ENSG00000183077	AFMID	17	6.80084e-07	14
ENSG00000183137	CEP57L1	6	2.16838e-11	8
ENSG00000183336	BOLA2	16	3.96995e-48	6
ENSG00000183527	PSMG1	21	1.09319e-07	5
ENSG00000183597	TANGO2	22	2.18427e-06	15
ENSG00000183684	ALYREF	17	6.89353e-10	6
ENSG00000183715	OPCML	11	7.3644e-08	4
ENSG00000183763	TRAIP	3	6.93388e-31	2
ENSG00000184014	DENND5A	11	2.07667e-09	11
ENSG00000184047	DIABLO	12	1.16198e-08	6
ENSG00000184110	EIF3C	16	1.38323e-30	2
ENSG00000184209	SNRNP35	12	1.13807e-10	3
ENSG00000184304	PRKD1	14	8.6416e-10	7
ENSG00000184381	PLA2G6	22	3.64499e-07	10
ENSG00000184445	KNTC1	12	3.60788e-22	2
ENSG00000184500	PROS1	3	2.68133e-15	2
ENSG00000184588	PDE4B	1	2.14033e-10	3
ENSG00000184672	RALYL	8	1.91296e-07	11
ENSG00000184924	PTRHD1	2	3.18106e-55	4
ENSG00000185008	ROBO2	3	2.72123e-06	11
ENSG00000185046	ANKS1B	12	2.66968e-07	16
ENSG00000185104	FAF1	1	7.02817e-07	5
ENSG00000185163	DDX51	12	4.654e-06	4
ENSG00000185187	SIGIRR	11	4.0717e-11	8
ENSG00000185215	TNFAIP2	14	1.27785e-11	3
ENSG00000185219	ZNF445	3	1.34213e-14	2
ENSG00000185298	CCDC137	17	3.36561e-06	3
ENSG00000185324	CDK10	16	8.60966e-07	10
ENSG00000185344	ATP6V0A2	12	3.99861e-06	5
ENSG00000185359	HGS	17	4.67267e-12	13
ENSG00000185404	SP140L	2	8.07801e-09	5
ENSG00000185437	SH3BGR	21	1.20261e-08	13
ENSG00000185482	STAC3	12	1.08502e-06	6
ENSG00000185504	FAAP100	17	2.8302e-07	7
ENSG00000185507	IRF7	11	2.2841e-12	9
ENSG00000185513	L3MBTL1	20	2.04048e-08	17
ENSG00000185615	PDIA2	16	1.04615e-14	8
ENSG00000185624	P4HB	17	2.48045e-07	2
ENSG00000185658	BRWD1	21	3.54232e-07	5
ENSG00000185787	MORF4L1	15	2.87191e-08	3
ENSG00000185909	KLHDC8B	3	4.81975e-10	2
ENSG00000185988	PLK5	19	1.08907e-10	8
ENSG00000186088	GSAP	7	2.61925e-14	11
ENSG00000186094	AGBL4	1	4.36223e-15	8
ENSG00000186111	PIP5K1C	19	1.62237e-14	18
ENSG00000186166	CCDC84	11	2.61019e-12	11
ENSG00000186174	BCL9L	11	2.13164e-09	6
ENSG00000186417	GLDN	15	2.11254e-08	4
ENSG00000186439	TRDN	6	1.63148e-06	2
ENSG00000186470	BTN3A2	6	1.088e-09	6
ENSG00000186479	RGS7BP	5	1.5449e-09	4
ENSG00000186567	CEACAM19	19	1.27852e-06	9
ENSG00000186577	SMIM29	6	1.25024e-19	5
ENSG00000186665	C17orf58	17	7.43277e-13	2
ENSG00000186792	HYAL3	3	5.09751e-43	6
ENSG00000186815	TPCN1	12	8.00211e-07	19
ENSG00000186862	PDZD7	10	2.32176e-13	14
ENSG00000187135	VSTM2B	19	4.65392e-09	8
ENSG00000187164	SHTN1	10	3.45534e-11	8
ENSG00000187391	MAGI2	7	2.39835e-10	21
ENSG00000187446	CHP1	15	9.1175e-10	4
ENSG00000187531	SIRT7	17	5.5172e-07	6
ENSG00000187607	ZNF286A	17	1.3786e-06	5
ENSG00000187609	EXD3	9	1.14129e-06	20
ENSG00000187688	TRPV2	17	1.01511e-06	4
ENSG00000187741	FANCA	16	3.78508e-07	6
ENSG00000187778	MCRS1	12	2.9134e-42	11
ENSG00000187838	PLSCR3	17	2.95605e-06	7
ENSG00000187957	DNER	2	1.27561e-13	8
ENSG00000188026	RILPL1	12	5.96044e-12	8
ENSG00000188038	NRN1L	16	5.97762e-08	2
ENSG00000188215	DCUN1D3	16	9.30924e-08	2
ENSG00000188338	SLC38A3	3	5.40689e-52	4
ENSG00000188385	JAKMIP3	10	2.09791e-10	10
ENSG00000188603	CLN3	16	3.10358e-31	8
ENSG00000188735	TMEM120B	12	4.08101e-11	5
ENSG00000188747	NOXA1	9	2.43918e-07	13
ENSG00000188827	SLX4	16	1.77506e-07	3
ENSG00000188878	FBF1	17	1.64499e-06	15
ENSG00000188895	MSL1	17	2.07364e-06	3
ENSG00000188981	MSANTD1	4	1.80399e-07	3
ENSG00000189056	RELN	7	9.40938e-07	2
ENSG00000189077	TMEM120A	7	2.48428e-06	7
ENSG00000189091	SF3B3	16	1.20529e-15	6
ENSG00000189283	FHIT	3	1.52702e-07	4
ENSG00000189339	SLC35E2B	1	1.04693e-10	6
ENSG00000196118	CCDC189	16	4.12338e-09	3
ENSG00000196177	ACADSB	10	3.34252e-06	2
ENSG00000196187	TMEM63A	1	2.83727e-06	12
ENSG00000196189	SEMA4A	1	1.9985e-09	11
ENSG00000196296	ATP2A1	16	1.26818e-27	2
ENSG00000196313	POM121	7	1.64619e-07	12
ENSG00000196367	TRRAP	7	4.06902e-06	11
ENSG00000196458	ZNF605	12	2.03409e-06	5
ENSG00000196502	SULT1A1	16	2.05418e-32	2
ENSG00000196510	ANAPC7	12	1.08666e-08	7
ENSG00000196535	MYO18A	17	1.74168e-06	9
ENSG00000196588	MRTFA	22	1.19951e-09	6
ENSG00000196663	TECPR2	14	7.59998e-11	8
ENSG00000196678	ERI2	16	1.12979e-06	8
ENSG00000196704	AMZ2	17	2.74047e-11	9
ENSG00000196821	ILRUN	6	1.70032e-43	3
ENSG00000196850	PPTC7	12	1.09159e-07	2
ENSG00000197037	ZSCAN25	7	3.42886e-11	3
ENSG00000197062	ZSCAN26	6	4.77383e-12	4
ENSG00000197106	SLC6A17	1	5.24139e-07	5
ENSG00000197111	PCBP2	12	2.38552e-07	13
ENSG00000197114	ZGPAT	20	1.92075e-06	11
ENSG00000197119	SLC25A29	14	3.3549e-06	10
ENSG00000197136	PCNX3	11	2.78335e-13	10
ENSG00000197165	SULT1A2	16	2.78205e-30	4
ENSG00000197275	RAD54B	8	1.20348e-06	3
ENSG00000197283	SYNGAP1	6	9.61138e-14	12
ENSG00000197302	ZNF720	16	2.64666e-08	6
ENSG00000197343	ZNF655	7	9.77411e-09	8
ENSG00000197345	MRPL21	11	5.11711e-09	3
ENSG00000197386	HTT	4	6.61875e-09	9
ENSG00000197530	MIB2	1	2.22572e-07	13
ENSG00000197535	MYO5A	15	1.86042e-07	6
ENSG00000197555	SIPA1L1	14	4.95262e-07	16
ENSG00000197562	RAB40C	16	2.09566e-07	8
ENSG00000197586	ENTPD6	20	2.30687e-09	6
ENSG00000197601	FAR1	11	1.11512e-16	2
ENSG00000197622	CDC42SE1	1	3.14565e-07	6
ENSG00000197694	SPTAN1	9	5.83357e-11	8
ENSG00000197785	ATAD3A	1	5.36068e-07	4
ENSG00000197858	GPAA1	8	3.19426e-07	10
ENSG00000198042	MAK16	8	1.13816e-07	2
ENSG00000198060	2021-03-05	10	1.19189e-07	4
ENSG00000198218	QRICH1	3	8.28065e-09	5
ENSG00000198231	DDX42	17	7.93914e-07	6
ENSG00000198276	UCKL1	20	4.69612e-10	13
ENSG00000198363	ASPH	8	2.07299e-10	18
ENSG00000198373	WWP2	16	5.32224e-09	6
ENSG00000198399	ITSN2	2	2.71531e-21	10
ENSG00000198408	OGA	10	1.58459e-11	8
ENSG00000198556	ZNF789	7	2.01517e-09	5
ENSG00000198586	TLK1	2	2.00494e-10	13
ENSG00000198597	ZNF536	19	1.05017e-09	5
ENSG00000198646	NCOA6	20	3.80121e-09	7
ENSG00000198700	IPO9	1	3.10713e-18	8
ENSG00000198720	ANKRD13B	17	7.81166e-07	7
ENSG00000198752	CDC42BPB	14	3.95047e-15	12
ENSG00000198792	TMEM184B	22	1.89607e-09	9
ENSG00000198892	SHISA4	1	4.02687e-15	3
ENSG00000198909	MAP3K3	17	1.03091e-06	6
ENSG00000198919	DZIP3	3	7.13229e-10	8
ENSG00000198925	ATG9A	2	1.96999e-09	12
ENSG00000198945	L3MBTL3	6	3.14949e-08	4
ENSG00000198951	NAGA	22	1.2261e-06	2
ENSG00000198952	SMG5	1	4.72392e-14	10
ENSG00000203791	EEF1AKMT2	10	1.29541e-11	11
ENSG00000203805	PLPP4	10	1.87971e-06	7
ENSG00000203880	PCMTD2	20	2.87025e-08	5
ENSG00000204084	INPP5B	1	1.84441e-06	15
ENSG00000204147	ASAH2B	10	1.27628e-06	3
ENSG00000204209	DAXX	6	7.60442e-10	5
ENSG00000204217	BMPR2	2	1.61623e-08	3
ENSG00000204228	HSD17B8	6	3.43516e-08	4
ENSG00000204248	COL11A2	6	5.52007e-07	13
ENSG00000204278	TMEM235	17	9.2143e-08	8
ENSG00000204301	NOTCH4	6	1.46669e-09	11
ENSG00000204314	PRRT1	6	9.35438e-09	4
ENSG00000204351	SKIV2L	6	2.16278e-09	9
ENSG00000204371	EHMT2	6	2.02271e-06	11
ENSG00000204386	NEU1	6	2.7262e-06	4
ENSG00000204428	LY6G5C	6	3.90573e-06	6
ENSG00000204463	BAG6	6	8.71825e-10	14
ENSG00000204624	DISP3	1	2.22627e-07	8
ENSG00000204764	RANBP17	5	2.53554e-10	5
ENSG00000204852	TCTN1	12	1.49125e-06	9
ENSG00000204859	ZBTB48	1	9.28882e-07	9
ENSG00000204869	IGFL4	19	1.36717e-07	4
ENSG00000205323	SARNP	12	6.35876e-12	7
ENSG00000205464	ATP6AP1L	5	2.05228e-06	12
ENSG00000205629	LCMT1	16	7.59971e-08	6
ENSG00000205937	RNPS1	16	1.02718e-09	11
ENSG00000205981	DNAJC19	3	1.14248e-06	7
ENSG00000206560	ANKRD28	3	4.75529e-07	9
ENSG00000206561	COLQ	3	4.50059e-06	6
ENSG00000206562	METTL6	3	8.53733e-08	8
ENSG00000213339	QTRT1	19	3.01633e-06	10
ENSG00000213398	LCAT	16	3.03906e-10	3
ENSG00000213445	SIPA1	11	8.16197e-11	4
ENSG00000213533	STIMATE	3	5.14489e-11	3
ENSG00000213614	HEXA	15	5.81854e-08	6
ENSG00000213639	PPP1CB	2	1.12557e-06	2
ENSG00000213672	NCKIPSD	3	8.58095e-08	6
ENSG00000213676	ATF6B	6	4.67607e-07	7
ENSG00000213918	DNASE1	16	1.27503e-19	9
ENSG00000213923	CSNK1E	22	2.50421e-08	9
ENSG00000213996	TM6SF2	19	7.45231e-07	3
ENSG00000213999	MEF2B	19	5.5562e-14	8
ENSG00000214021	TTLL3	3	2.7733e-11	18
ENSG00000214063	TSPAN4	11	7.57474e-11	5
ENSG00000214160	ALG3	3	2.42986e-06	6
ENSG00000214435	AS3MT	10	6.82792e-08	6
ENSG00000214456	PLIN5	19	1.24591e-10	4
ENSG00000214706	IFRD2	3	9.71391e-45	5
ENSG00000214941	ZSWIM7	17	4.76287e-07	4
ENSG00000215041	NEURL4	17	3.73791e-06	19
ENSG00000215717	TMEM167B	1	2.52105e-06	3
ENSG00000215790	SLC35E2A	1	1.33832e-09	6
ENSG00000217930	PAM16	16	3.23942e-09	8
ENSG00000219481	NBPF1	1	3.26491e-09	8
ENSG00000221926	TRIM16	17	1.53954e-06	9
ENSG00000221978	CCNL2	1	8.49091e-07	13
ENSG00000221988	PPT2	6	4.49806e-09	11
ENSG00000223501	VPS52	6	3.05767e-11	9
ENSG00000224470	ATXN1L	16	3.07251e-08	2
ENSG00000225697	SLC26A6	3	1.43152e-07	5
ENSG00000226124	FTCDNL1	2	4.47976e-07	7
ENSG00000227057	WDR46	6	7.62663e-09	3
ENSG00000229809	ZNF688	16	1.72942e-10	4
ENSG00000230453	ANKRD18B	9	3.01112e-06	6
ENSG00000230510	PPP5D1	19	1.63573e-09	4
ENSG00000234409	CCDC188	22	7.68123e-08	2
ENSG00000235118	FAM237A	2	2.60589e-07	5
ENSG00000237441	RGL2	6	5.20621e-14	13
ENSG00000239305	RNF103	2	3.62466e-11	6
ENSG00000239306	RBM14	11	2.66117e-10	8
ENSG00000239900	ADSL	22	6.04681e-11	9
ENSG00000240303	ACAD11	3	4.27873e-11	8
ENSG00000240747	KRBOX1	3	1.44569e-07	4
ENSG00000241468	ATP5MF	7	2.17109e-06	2
ENSG00000241553	ARPC4	3	2.63463e-09	7
ENSG00000241697	TMEFF1	9	2.3151e-14	6
ENSG00000242485	MRPL20	1	2.5062e-09	5
ENSG00000243477	NAA80	3	1.48926e-35	5
ENSG00000243708	PLA2G4B	15	1.50096e-09	8
ENSG00000243943	ZNF512	2	1.08331e-12	6
ENSG00000243989	ACY1	3	5.20225e-13	7
ENSG00000244219	TMEM225B	7	3.31168e-10	11
ENSG00000247596	TWF2	3	6.06073e-13	6
ENSG00000248333	CDK11B	1	1.97971e-10	10
ENSG00000248487	ABHD14A	3	1.35706e-11	5
ENSG00000248712	CCDC153	11	5.45148e-08	5
ENSG00000249751	ECSCR	5	2.59932e-07	5
ENSG00000250067	YJEFN3	19	1.3705e-09	3
ENSG00000250722	SELENOP	5	2.94e-06	3
ENSG00000253457	SMIM18	8	1.00616e-06	2
ENSG00000254901	BORCS8	19	1.87885e-07	6
ENSG00000254986	DPP3	11	5.85632e-10	6
ENSG00000256053	COA8	14	1.81953e-11	2
ENSG00000256269	HMBS	11	6.17187e-08	7
ENSG00000257103	LSM14A	19	7.70304e-08	7
ENSG00000257365	FNTB	14	6.59318e-08	9
ENSG00000258289	CHURC1	14	9.84126e-07	6
ENSG00000258366	RTEL1	20	2.63444e-14	20
ENSG00000262246	CORO7	16	1.40809e-14	11
ENSG00000263001	GTF2I	7	1.39118e-06	9
ENSG00000266074	BAHCC1	17	2.89384e-07	9
ENSG00000266173	STRADA	17	9.44736e-12	9
ENSG00000266967	AARSD1	17	5.27327e-08	8
ENSG00000272573	MUSTN1	3	4.48191e-10	3
ENSG00000273611	ZNHIT3	17	3.19928e-15	7
ENSG00000274070	CASTOR2	7	8.71358e-08	2
ENSG00000274523	RCC1L	7	9.11374e-13	8
ENSG00000276070	CCL4L2	17	3.57029e-15	2
ENSG00000278259	MYO19	17	1.43939e-22	18
ENSG00000278311	GGNBP2	17	4.8499e-15	4
ENSG00000278535	DHRS11	17	8.30655e-21	11
ENSG00000278540	ACACA	17	4.28952e-18	18
ENSG00000280789	PAGR1	16	3.45221e-16	3
ENSG00000283071	LBHD2	14	1.16057e-07	2

## Sheet: Table G. BP.MSGgenes
ENSEMBLE_ID	Gene_symbol	CHR	MSG_pvalue	MSG_test_degree_of_freedom
ENSG00000006282	SPATA20	17	1.93693e-06	6
ENSG00000006831	ADIPOR2	12	7.47878e-07	3
ENSG00000008294	SPAG9	17	1.72499e-07	18
ENSG00000010318	PHF7	3	1.91497e-06	4
ENSG00000010319	SEMA3G	3	3.54725e-06	5
ENSG00000010322	NISCH	3	2.17502e-06	7
ENSG00000010327	STAB1	3	1.29087e-06	8
ENSG00000016864	GLT8D1	3	1.1659e-06	5
ENSG00000020181	ADGRA2	8	4.26089e-06	7
ENSG00000023902	PLEKHO1	1	3.72304e-06	7
ENSG00000036530	CYP46A1	14	2.35698e-08	4
ENSG00000064490	RFXANK	19	1.04833e-08	5
ENSG00000076685	NT5C2	10	4.07884e-06	10
ENSG00000081665	ZNF506	19	1.64585e-06	3
ENSG00000085832	EPS15	1	1.39674e-07	11
ENSG00000100395	L3MBTL2	22	9.55281e-07	4
ENSG00000100983	GSS	20	2.49606e-08	4
ENSG00000100991	TRPC4AP	20	1.32592e-06	6
ENSG00000101098	RIMS4	20	6.20584e-07	2
ENSG00000101464	PIGU	20	2.02291e-06	4
ENSG00000105669	COPE	19	5.11955e-07	6
ENSG00000105671	DDX49	19	2.09085e-06	7
ENSG00000108848	LUC7L3	17	1.95817e-09	13
ENSG00000109956	B3GAT1	11	1.02544e-06	8
ENSG00000114841	DNAH1	3	1.33963e-06	4
ENSG00000114902	SPCS1	3	5.40245e-07	1
ENSG00000115207	GTF3C2	2	2.56954e-06	4
ENSG00000115211	EIF2B4	2	1.99769e-06	5
ENSG00000115234	SNX17	2	7.89216e-07	6
ENSG00000120896	SORBS3	8	1.17313e-06	11
ENSG00000124107	SLPI	20	4.86675e-06	3
ENSG00000125970	RALY	20	5.49558e-06	5
ENSG00000130287	NCAN	19	4.52995e-06	8
ENSG00000131067	GGT7	20	1.76505e-06	5
ENSG00000138002	IFT172	2	2.05282e-06	9
ENSG00000144021	CIAO1	2	2.7463e-07	4
ENSG00000144674	GOLGA4	3	8.55067e-08	13
ENSG00000160752	FDPS	1	1.45772e-06	4
ENSG00000162148	PPP1R32	11	2.63426e-07	15
ENSG00000163938	GNL3	3	3.18048e-07	3
ENSG00000163939	PBRM1	3	3.09895e-06	6
ENSG00000167491	GATAD2A	19	3.86717e-06	8
ENSG00000167985	SDHAF2	11	4.13386e-06	9
ENSG00000167995	BEST1	11	3.56766e-06	8
ENSG00000168016	TRANK1	3	1.06805e-06	7
ENSG00000168268	NT5DC2	3	5.56935e-07	3
ENSG00000168758	SEMA4C	2	7.80431e-07	7
ENSG00000172575	RASGRP1	15	4.80586e-06	6
ENSG00000172602	RND1	12	1.63161e-06	3
ENSG00000173898	SPTBN2	11	1.32952e-07	6
ENSG00000173933	RBM4	11	3.48387e-09	7
ENSG00000174165	ZDHHC24	11	4.81922e-09	4
ENSG00000174483	BBS1	11	2.48293e-07	5
ENSG00000174516	PELI3	11	2.95456e-07	5
ENSG00000174547	MRPL11	11	4.55615e-08	4
ENSG00000174669	SLC29A2	11	2.00843e-08	5
ENSG00000174791	RIN1	11	4.39774e-07	7
ENSG00000174871	CNIH2	11	1.20164e-08	3
ENSG00000174996	KLC2	11	1.0206e-07	6
ENSG00000181035	SLC25A42	19	1.03453e-07	5
ENSG00000221968	FADS3	11	4.64835e-07	8
ENSG00000239306	RBM14	11	7.22818e-09	8
ENSG00000239672	NME1	17	2.86797e-06	1
ENSG00000243989	ACY1	3	4.7429e-06	5
ENSG00000248487	ABHD14A	3	5.64614e-06	3
ENSG00000254986	DPP3	11	2.54949e-09	6
ENSG00000261678	SCRT1	8	1.30003e-07	3

## Sheet: Table H. HDL.MSGgenes
ENSEMBLE_ID	Gene_symbol	CHR	MSG_pvalue	MSG_test_degree_of_freedom
ENSG00000008838	MED24	17	6.46637e-11	7
ENSG00000009950	MLXIPL	7	7.08896e-07	5
ENSG00000009954	BAZ1B	7	3.19804e-07	9
ENSG00000025434	NR1H3	11	1.56421e-17	3
ENSG00000030066	NUP160	11	1.68959e-13	6
ENSG00000037897	METTL1	12	2.88517e-06	5
ENSG00000038358	EDC4	16	2.81691e-29	4
ENSG00000039523	RIPOR1	16	3.81696e-32	6
ENSG00000043514	TRIT1	1	1.09157e-06	8
ENSG00000061337	LZTS1	8	1.33097e-08	2
ENSG00000065060	UHRF1BP1	6	1.91459e-07	5
ENSG00000066336	SPI1	11	5.63782e-18	4
ENSG00000067191	CACNB1	17	2.11364e-06	10
ENSG00000071462	BUD23	7	2.94642e-07	10
ENSG00000073605	GSDMB	17	2.12723e-14	2
ENSG00000076555	ACACB	12	1.82663e-08	16
ENSG00000082438	COBLL1	2	4.82529e-06	6
ENSG00000084072	PPIE	1	4.32983e-08	7
ENSG00000087263	OGFOD1	16	4.25089e-61	4
ENSG00000090273	NUDC	1	6.73494e-07	3
ENSG00000090621	PABPC4	1	1.53517e-07	8
ENSG00000093144	ECHDC1	6	1.07252e-07	10
ENSG00000100979	PLTP	20	3.42933e-08	3
ENSG00000100982	PCIF1	20	6.51525e-08	13
ENSG00000101017	CD40	20	1.13495e-09	10
ENSG00000102904	TSNAXIP1	16	7.14443e-24	4
ENSG00000102974	CTCF	16	3.48408e-10	3
ENSG00000102977	ACD	16	3.90829e-32	5
ENSG00000102981	PARD6A	16	7.44551e-31	1
ENSG00000103061	SLC7A6OS	16	1.2294e-13	3
ENSG00000103064	SLC7A6	16	1.54724e-19	8
ENSG00000103066	PLA2G15	16	3.57689e-08	5
ENSG00000104613	INTS10	8	1.79847e-85	18
ENSG00000104856	RELB	19	5.15672e-11	6
ENSG00000106635	BCL7B	7	2.10502e-08	6
ENSG00000108306	FBXL20	17	2.84063e-09	5
ENSG00000108349	CASC3	17	5.68339e-06	9
ENSG00000108352	RAPGEFL1	17	1.57684e-07	7
ENSG00000109339	MAPK10	4	3.1178e-06	13
ENSG00000109917	ZPR1	11	4.08623e-14	5
ENSG00000109919	MTCH2	11	4.93963e-16	7
ENSG00000109920	FNBP4	11	4.2741e-16	4
ENSG00000110274	CEP164	11	4.70259e-09	21
ENSG00000110492	MDK	11	3.33558e-14	5
ENSG00000110497	AMBRA1	11	7.7967e-09	8
ENSG00000110514	MADD	11	2.53343e-18	7
ENSG00000110906	KCTD10	12	6.75688e-07	3
ENSG00000110921	MVK	12	4.28246e-13	5
ENSG00000116337	AMPD2	1	4.59798e-08	11
ENSG00000117500	TMED5	1	3.06969e-06	2
ENSG00000119242	CCDC92	12	2.5887e-08	2
ENSG00000124067	SLC12A4	16	6.86171e-27	6
ENSG00000124074	ENKD1	16	1.9128e-31	5
ENSG00000124562	SNRPC	6	2.13116e-07	2
ENSG00000125122	LRRC29	16	2.5006e-14	5
ENSG00000125124	BBS2	16	1.06197e-207	14
ENSG00000125144	MT1G	16	5.7918e-11	3
ENSG00000125149	C16orf70	16	1.44887e-08	5
ENSG00000125686	MED1	17	6.30608e-13	5
ENSG00000126351	THRA	17	2.42774e-10	2
ENSG00000127603	MACF1	1	2.19334e-06	21
ENSG00000127616	SMARCA4	19	2.81225e-06	11
ENSG00000128923	MINDY2	15	1.99738e-27	5
ENSG00000130158	DOCK6	19	1.71021e-06	21
ENSG00000130305	NSUN5	7	4.35468e-06	3
ENSG00000131748	STARD3	17	2.61354e-12	6
ENSG00000131771	PPP1R1B	17	1.08481e-12	2
ENSG00000134574	DDB2	11	1.52953e-17	4
ENSG00000134575	ACP2	11	1.36065e-17	5
ENSG00000134824	FADS2	11	1.49902e-16	4
ENSG00000135093	USP30	12	2.68779e-09	8
ENSG00000135723	FHOD1	16	1.28409e-14	8
ENSG00000135740	SLC9A5	16	1.41145e-08	5
ENSG00000135775	COG2	1	9.19768e-10	7
ENSG00000137656	BUD13	11	3.90452e-08	5
ENSG00000137776	SLTM	15	4.80678e-58	17
ENSG00000137845	ADAM10	15	7.42078e-07	7
ENSG00000139436	GIT2	12	1.34379e-09	11
ENSG00000139437	TCHP	12	2.74575e-08	4
ENSG00000139697	SBNO1	12	1.7939e-12	4
ENSG00000140939	NOL3	16	9.16429e-14	6
ENSG00000141084	RANBP10	16	2.95677e-27	6
ENSG00000141098	GFOD2	16	1.76021e-25	3
ENSG00000141338	ABCA8	17	4.7886e-08	10
ENSG00000141644	MBD1	18	2.50906e-08	20
ENSG00000141736	ERBB2	17	2.48338e-11	7
ENSG00000141750	STAC2	17	2.76247e-12	3
ENSG00000142252	GEMIN7	19	2.3054e-11	6
ENSG00000142751	GPN2	1	1.04222e-08	4
ENSG00000147416	ATP6V1B2	8	8.43015e-38	3
ENSG00000149091	DGKZ	11	2.10752e-15	9
ENSG00000149177	PTPRJ	11	3.37616e-13	5
ENSG00000149179	C11orf49	11	9.05202e-19	6
ENSG00000149182	ARFGAP2	11	8.17198e-17	5
ENSG00000149187	CELF1	11	6.54231e-17	6
ENSG00000149483	TMEM138	11	1.48415e-09	9
ENSG00000149485	FADS1	11	5.18606e-07	2
ENSG00000149503	INCENP	11	4.74467e-18	4
ENSG00000149532	CPSF7	11	2.65227e-15	11
ENSG00000149577	SIDT2	11	2.95303e-34	10
ENSG00000150990	DHX37	12	4.62413e-06	6
ENSG00000151148	UBE3B	12	5.05821e-11	13
ENSG00000154258	ABCA9	17	4.37757e-06	6
ENSG00000157450	RNF111	15	3.2206e-35	8
ENSG00000159713	TPPP3	16	6.47339e-12	2
ENSG00000159714	ZDHHC1	16	1.28379e-07	2
ENSG00000159720	ATP6V0D1	16	5.91882e-07	4
ENSG00000159761	C16orf86	16	1.97064e-26	2
ENSG00000159792	PSKH1	16	1.05101e-15	2
ENSG00000160584	SIK3	11	7.27931e-18	17
ENSG00000160613	PCSK7	11	9.84213e-10	9
ENSG00000161381	PLXDC1	17	1.8217e-09	8
ENSG00000161395	PGAP3	17	2.20996e-13	2
ENSG00000162144	CYB561A3	11	2.17388e-07	5
ENSG00000162148	PPP1R32	11	8.43681e-15	11
ENSG00000162650	ATXN7L2	1	2.98672e-07	8
ENSG00000165029	ABCA1	9	1.21416e-33	16
ENSG00000165912	PACSIN3	11	1.48653e-15	5
ENSG00000165915	SLC39A13	11	1.07036e-14	3
ENSG00000165916	PSMC3	11	3.31925e-17	5
ENSG00000166896	ATP23	12	8.92289e-07	3
ENSG00000166986	MARS	12	1.75562e-06	8
ENSG00000167257	RNF214	11	1.07522e-11	7
ENSG00000167258	CDK12	17	8.77865e-13	9
ENSG00000167261	DPEP2	16	4.15358e-29	6
ENSG00000167264	DUS2	16	1.58348e-20	5
ENSG00000167306	MYO5B	18	1.29581e-10	4
ENSG00000167315	ACAA2	18	9.48247e-18	7
ENSG00000167994	RAB3IL1	11	2.10187e-08	7
ENSG00000168701	TMEM208	16	4.80124e-14	2
ENSG00000168778	TCTN2	12	4.53014e-09	5
ENSG00000169715	MT1E	16	1.72566e-21	3
ENSG00000172057	ORMDL3	17	7.70242e-11	6
ENSG00000172361	CFAP53	18	5.68221e-09	10
ENSG00000172493	AFF1	4	2.03635e-06	6
ENSG00000172671	ZFAND4	10	4.23296e-06	7
ENSG00000172824	CES4A	16	9.4065e-07	5
ENSG00000175220	ARHGAP1	11	2.59326e-15	4
ENSG00000175224	ATG13	11	1.69949e-06	7
ENSG00000175445	LPL	8	7.40299e-92	2
ENSG00000178882	RFLNA	12	2.27616e-14	11
ENSG00000179044	EXOC3L1	16	2.12712e-20	7
ENSG00000179912	R3HDM2	12	3.13052e-06	14
ENSG00000183401	CCDC159	19	1.80209e-08	9
ENSG00000184209	SNRNP35	12	2.02673e-11	4
ENSG00000184939	ZFP90	16	1.4121e-08	6
ENSG00000185344	ATP6V0A2	12	4.57081e-07	7
ENSG00000188026	RILPL1	12	1.07696e-08	8
ENSG00000188038	NRN1L	16	1.12302e-28	2
ENSG00000188895	MSL1	17	3.1246e-07	5
ENSG00000189046	ALKBH2	12	4.04616e-08	3
ENSG00000196123	KIAA0895L	16	2.32114e-06	5
ENSG00000196155	PLEKHG4	16	9.86674e-10	6
ENSG00000196498	NCOR2	12	2.37379e-15	28
ENSG00000205220	PSMB10	16	2.82934e-11	2
ENSG00000205250	E2F4	16	3.14784e-06	7
ENSG00000205517	RGL3	19	1.76999e-06	19
ENSG00000213398	LCAT	16	7.65029e-24	4
ENSG00000213619	NDUFS3	11	1.22467e-06	1
ENSG00000267855	NDUFA7	19	6.08966e-07	1
ENSG00000273559	CWC25	17	1.75914e-07	7

## Sheet: Table I. MDD.MSGgenes
ENSEMBLE_ID	Gene_symbol	CHR	MSG_pvalue	MSG_test_degree_of_freedom
ENSG00000059915	PSD	10	9.9845e-07	9
ENSG00000077092	RARB	3	2.10136e-06	3
ENSG00000111801	BTN3A3	6	1.34791e-06	6
ENSG00000124508	BTN2A2	6	4.58236e-06	3
ENSG00000137312	FLOT1	6	2.39682e-08	4
ENSG00000137337	MDC1	6	1.42337e-08	6
ENSG00000137338	PGBD1	6	2.47597e-08	4
ENSG00000137411	VARS2	6	1.07806e-06	11
ENSG00000158691	ZSCAN12	6	4.18808e-06	2
ENSG00000165379	LRFN5	14	1.86552e-06	5
ENSG00000166278	C2	6	4.24985e-07	6
ENSG00000187987	ZSCAN23	6	4.95405e-07	3
ENSG00000196526	AFAP1	4	1.78453e-06	4
ENSG00000196812	ZSCAN16	6	1.84558e-07	2
ENSG00000197062	ZSCAN26	6	2.50717e-07	4
ENSG00000204351	SKIV2L	6	2.56056e-06	9
ENSG00000204356	NELFE	6	2.72279e-06	4
ENSG00000204392	LSM2	6	5.01153e-06	4
ENSG00000204469	PRRC2A	6	1.34904e-06	8
ENSG00000204564	C6orf136	6	2.34135e-07	4
ENSG00000213780	GTF2H4	6	1.22279e-06	3
ENSG00000235109	ZSCAN31	6	4.27509e-06	3
ENSG00000283071	LBHD2	14	1.47636e-07	2

## Sheet: Table J. ANM.MSGgenes
ENSEMBLE_ID	Gene_symbol	CHR	MSG_pvalue	MSG_test_degree_of_freedom
ENSG00000003249	DBNDD1	16	1.39921e-09	2
ENSG00000003756	RBM5	3	6.25216e-08	6
ENSG00000008838	MED24	17	1.26651e-12	7
ENSG00000011304	PTBP1	19	1.57735e-09	9
ENSG00000020181	ADGRA2	8	5.32741e-14	7
ENSG00000037042	TUBG2	17	1.04195e-18	4
ENSG00000039650	PNKP	19	1.17457e-07	6
ENSG00000048140	TSPAN17	5	1.08854e-15	6
ENSG00000051825	MPHOSPH9	12	2.72154e-07	5
ENSG00000060138	YBX3	12	7.13583e-08	6
ENSG00000060491	OGFR	20	4.52326e-06	4
ENSG00000062524	LTK	15	8.2e-11	3
ENSG00000063169	BICRA	19	1.31184e-07	8
ENSG00000063244	U2AF2	19	3.68318e-08	5
ENSG00000063245	EPN1	19	2.7148e-10	5
ENSG00000064932	SBNO2	19	1.73071e-09	21
ENSG00000065268	WDR18	19	3.91186e-08	6
ENSG00000066382	MPPED2	11	8.98654e-11	2
ENSG00000067596	DHX8	17	1.99724e-13	6
ENSG00000068120	COASY	17	3.30228e-09	6
ENSG00000068137	PLEKHH3	17	4.4354e-17	9
ENSG00000070404	FSTL3	19	4.10489e-06	2
ENSG00000070476	ZXDC	3	1.20168e-06	7
ENSG00000073417	PDE8A	15	1.81293e-06	10
ENSG00000073605	GSDMB	17	2.92835e-11	3
ENSG00000073711	PPP2R3A	3	4.20601e-06	5
ENSG00000075399	VPS9D1	16	1.81666e-13	9
ENSG00000075539	FRYL	4	2.66595e-09	10
ENSG00000076067	RBMS2	12	1.36725e-06	10
ENSG00000077782	FGFR1	8	2.38731e-28	14
ENSG00000079277	MKNK1	1	4.17599e-06	11
ENSG00000082515	MRPL22	5	3.97184e-06	5
ENSG00000083544	TDRD3	13	1.01586e-08	15
ENSG00000084693	AGBL5	2	3.87488e-08	5
ENSG00000084774	CAD	2	2.54578e-16	7
ENSG00000085788	DDHD2	8	5.30013e-08	6
ENSG00000087206	UIMC1	5	1.09747e-41	13
ENSG00000088766	CRLS1	20	1.35253e-20	5
ENSG00000089199	CHGB	20	7.56468e-10	2
ENSG00000090539	CHRD	3	1.29337e-06	12
ENSG00000090554	FLT3LG	19	1.35774e-06	10
ENSG00000090971	NAT14	19	6.93463e-13	4
ENSG00000090975	PITPNM2	12	1.52828e-06	8
ENSG00000095485	CWF19L1	10	3.50423e-06	9
ENSG00000099917	MED15	22	4.46597e-06	15
ENSG00000100151	PICK1	22	7.49432e-08	11
ENSG00000100211	CBY1	22	7.61355e-20	4
ENSG00000100226	GTPBP1	22	2.82049e-16	8
ENSG00000100242	SUN2	22	4.5567e-17	7
ENSG00000100246	DNAL4	22	3.26964e-20	3
ENSG00000100307	CBX7	22	1.47581e-18	6
ENSG00000101187	SLCO4A1	20	1.16519e-07	18
ENSG00000101191	DIDO1	20	7.42393e-12	9
ENSG00000101199	ARFGAP1	20	1.29545e-10	10
ENSG00000103335	PIEZO1	16	5.39501e-09	5
ENSG00000103932	RPAP1	15	2.38096e-08	7
ENSG00000104129	DNAJC17	15	2.5671e-09	6
ENSG00000104221	BRF2	8	2.48325e-09	3
ENSG00000104872	PIH1D1	19	3.2435e-06	11
ENSG00000105048	TNNT1	19	3.1267e-22	3
ENSG00000107201	DDX58	9	5.67724e-06	6
ENSG00000107566	ERLIN1	10	2.39832e-06	5
ENSG00000108306	FBXL20	17	8.46875e-15	5
ENSG00000108349	CASC3	17	3.27491e-12	9
ENSG00000108559	NUP88	17	1.39223e-06	5
ENSG00000108784	NAGLU	17	1.41936e-08	7
ENSG00000108797	CNTNAP1	17	1.65741e-10	2
ENSG00000108799	EZH1	17	4.80883e-17	10
ENSG00000109180	OCIAD1	4	1.13284e-10	4
ENSG00000109270	LAMTOR3	4	2.03091e-07	3
ENSG00000111325	OGFOD2	12	1.31908e-08	5
ENSG00000111364	DDX55	12	6.49854e-07	5
ENSG00000113194	FAF2	5	4.37903e-18	4
ENSG00000113761	ZNF346	5	4.76326e-39	6
ENSG00000115204	MPV17	2	1.09045e-15	7
ENSG00000115207	GTF3C2	2	5.22108e-14	5
ENSG00000115211	EIF2B4	2	4.70888e-16	5
ENSG00000115216	NRBP1	2	1.60287e-10	4
ENSG00000115226	FNDC4	2	1.67802e-18	1
ENSG00000115234	SNX17	2	1.26286e-16	3
ENSG00000115806	GORASP2	2	3.12559e-07	4
ENSG00000116030	SUMO1	2	1.99324e-06	3
ENSG00000116954	RRAGC	1	5.71643e-23	2
ENSG00000117461	PIK3R3	1	1.25839e-07	3
ENSG00000117480	FAAH	1	1.71063e-07	6
ENSG00000119004	CYP20A1	2	9.86948e-07	5
ENSG00000119559	C19orf25	19	7.98675e-09	2
ENSG00000119760	SUPT7L	2	5.39047e-15	6
ENSG00000119777	TMEM214	2	1.74469e-10	8
ENSG00000120688	WBP4	13	1.86101e-06	5
ENSG00000125503	PPP1R12C	19	3.06432e-22	3
ENSG00000125686	MED1	17	4.79882e-13	6
ENSG00000126453	BCL2L12	19	6.2107e-07	5
ENSG00000126457	PRMT1	19	4.95581e-06	5
ENSG00000126581	BECN1	17	1.22174e-17	7
ENSG00000127603	MACF1	1	1.19773e-13	22
ENSG00000128908	INO80	15	3.84459e-14	8
ENSG00000129538	RNASE1	14	1.28962e-06	3
ENSG00000129691	ASH2L	8	8.62566e-27	4
ENSG00000130787	HIP1R	12	6.15922e-08	5
ENSG00000130921	C12orf65	12	9.69883e-08	2
ENSG00000131462	TUBG1	17	1.5745e-10	1
ENSG00000131469	RPL27	17	9.14108e-09	1
ENSG00000131471	AOC3	17	2.5745e-06	4
ENSG00000131748	STARD3	17	1.14107e-12	4
ENSG00000131759	RARA	17	1.14514e-07	4
ENSG00000133247	KMT5C	19	3.22969e-70	5
ENSG00000133265	HSPBP1	19	7.72301e-40	4
ENSG00000135823	STX6	1	4.84357e-12	3
ENSG00000137802	MAPKBP1	15	6.85528e-09	5
ENSG00000137804	NUSAP1	15	1.74038e-12	6
ENSG00000137806	NDUFAF1	15	1.23965e-13	3
ENSG00000137815	RTF1	15	2.93981e-14	5
ENSG00000138002	IFT172	2	9.61631e-16	8
ENSG00000138073	PREB	2	4.28441e-09	6
ENSG00000138074	SLC5A6	2	5.98371e-13	7
ENSG00000138080	EMILIN1	2	5.71712e-08	5
ENSG00000138095	LRPPRC	2	4.08298e-06	9
ENSG00000138100	TRIM54	2	1.42826e-15	2
ENSG00000138380	CARF	2	1.38328e-09	7
ENSG00000138663	COPS4	4	3.42596e-29	5
ENSG00000138698	RAP1GDS1	4	1.5654e-09	8
ENSG00000139697	SBNO1	12	1.39832e-08	6
ENSG00000139722	VPS37B	12	5.2684e-07	3
ENSG00000140521	POLG	15	1.99369e-11	7
ENSG00000140650	PMM2	16	4.34335e-06	8
ENSG00000140995	DEF8	16	1.01058e-08	7
ENSG00000141002	TCF25	16	7.21049e-14	5
ENSG00000141013	GAS8	16	3.04084e-10	5
ENSG00000141736	ERBB2	17	1.04944e-13	4
ENSG00000143994	ABHD1	2	8.31533e-16	6
ENSG00000145247	OCIAD2	4	1.11801e-08	4
ENSG00000146067	FAM193B	5	1.268e-26	16
ENSG00000146083	RNF44	5	2.76065e-36	8
ENSG00000146729	NIPSNAP2	7	4.92158e-06	2
ENSG00000146733	PSPH	7	3.09454e-06	7
ENSG00000147535	PLPP5	8	1.72997e-24	5
ENSG00000147548	NSD3	8	3.59711e-12	7
ENSG00000148634	HERC4	10	1.0586e-06	11
ENSG00000155508	CNOT8	5	5.28507e-07	8
ENSG00000158019	BABAM2	2	4.73467e-10	5
ENSG00000158545	ZC3H18	16	1.92138e-06	13
ENSG00000158805	ZNF276	16	3.79633e-10	6
ENSG00000159685	CHCHD6	3	5.99327e-07	3
ENSG00000161381	PLXDC1	17	6.50282e-10	8
ENSG00000161395	PGAP3	17	1.99859e-14	4
ENSG00000163069	SGCB	4	5.47108e-06	4
ENSG00000163312	HELQ	4	1.71647e-30	11
ENSG00000163319	MRPS18C	4	2.68159e-37	2
ENSG00000163322	ABRAXAS1	4	1.65778e-30	11
ENSG00000163596	ICA1L	2	8.76207e-10	5
ENSG00000163795	ZNF513	2	4.24212e-10	2
ENSG00000163798	SLC4A1AP	2	1.20379e-10	3
ENSG00000164062	APEH	3	1.73337e-07	5
ENSG00000164068	RNF123	3	1.0458e-06	4
ENSG00000166136	NDUFB8	10	3.22255e-06	3
ENSG00000166140	ZFYVE19	15	4.26612e-16	3
ENSG00000166278	C2	6	5.08263e-08	5
ENSG00000166821	PEX11A	15	4.7554e-13	4
ENSG00000167232	ZNF91	19	4.33416e-08	5
ENSG00000167258	CDK12	17	2.59558e-10	10
ENSG00000167508	MVD	16	1.15305e-08	6
ENSG00000167522	ANKRD11	16	4.48278e-10	11
ENSG00000168477	TNXB	6	3.55774e-07	8
ENSG00000168785	TSPAN5	4	1.76644e-07	3
ENSG00000171174	RBKS	2	1.23919e-09	6
ENSG00000171425	ZNF581	19	4.02881e-07	7
ENSG00000171984	SHLD1	20	1.73672e-06	4
ENSG00000173085	COQ2	4	6.30168e-31	7
ENSG00000173581	CCDC106	19	3.66056e-11	3
ENSG00000173757	STAT5B	17	3.33644e-06	5
ENSG00000174197	MGA	15	1.95035e-10	5
ENSG00000175324	LSM1	8	8.58942e-24	6
ENSG00000179954	SSC5D	19	1.61823e-08	4
ENSG00000183955	KMT5A	12	1.45512e-07	4
ENSG00000184381	PLA2G6	22	2.44283e-16	11
ENSG00000185324	CDK10	16	4.44898e-12	7
ENSG00000187446	CHP1	15	1.65353e-16	6
ENSG00000188026	RILPL1	12	1.55711e-07	6
ENSG00000188554	NBR1	17	1.67177e-17	5
ENSG00000189308	LIN54	4	1.97898e-21	5
ENSG00000196923	PDLIM7	5	1.86506e-25	8
ENSG00000197483	ZNF628	19	6.93463e-13	4
ENSG00000197766	CFD	19	7.18888e-08	2
ENSG00000198055	GRK6	5	1.45097e-08	5
ENSG00000198563	DDX39B	6	1.18583e-06	7
ENSG00000198586	TLK1	2	1.9704e-09	9
ENSG00000198792	TMEM184B	22	3.29523e-07	5
ENSG00000198863	RUNDC1	17	7.20406e-08	3
ENSG00000204301	NOTCH4	6	3.72268e-12	11
ENSG00000204344	STK19	6	1.35175e-09	6
ENSG00000204348	DXO	6	5.57391e-11	8
ENSG00000204351	SKIV2L	6	7.35985e-09	5
ENSG00000204371	EHMT2	6	1.56828e-13	9
ENSG00000204386	NEU1	6	9.55303e-12	2
ENSG00000204392	LSM2	6	2.60325e-11	3
ENSG00000204394	VARS	6	8.21753e-11	5
ENSG00000204396	VWA7	6	8.40038e-10	5
ENSG00000204427	ABHD16A	6	8.45766e-07	8
ENSG00000204438	GPANK1	6	2.17669e-12	2
ENSG00000204463	BAG6	6	3.34413e-11	10
ENSG00000204469	PRRC2A	6	9.65689e-09	12
ENSG00000213347	MXD3	5	2.17176e-06	5
ENSG00000213654	GPSM3	6	4.67534e-08	2
ENSG00000213676	ATF6B	6	1.82117e-07	6
ENSG00000213722	DDAH2	6	4.89175e-08	7
ENSG00000213923	CSNK1E	22	1.59779e-18	7
ENSG00000214706	IFRD2	3	1.44089e-06	4
ENSG00000218891	ZNF579	19	3.85329e-09	2
ENSG00000221838	AP4M1	7	1.9235e-06	6
ENSG00000221988	PPT2	6	2.07814e-11	9
ENSG00000230124	ACBD6	1	3.71064e-11	2
ENSG00000241404	EGFL8	6	2.2391e-11	11
ENSG00000243147	MRPL33	2	6.35341e-08	4
ENSG00000243708	PLA2G4B	15	8.83655e-12	7
ENSG00000243789	JMJD7	15	9.50067e-07	5
ENSG00000243943	ZNF512	2	1.68237e-16	6
ENSG00000266967	AARSD1	17	3.4748e-18	8
ENSG00000267060	PTGES3L	17	7.7925e-18	4
ENSG00000276293	PIP4K2B	17	2.26177e-10	12

## Sheet: Table K. NEU.MSGgenes
ENSEMBLE_ID	Gene_symbol	CHR	MSG_pvalue	MSG_test_degree_of_freedom
ENSG00000004534	RBM6	3	7.81353e-08	9
ENSG00000004897	CDC27	17	7.16384e-16	7
ENSG00000007047	MARK4	19	3.9655e-06	9
ENSG00000007372	PAX6	11	2.03578e-09	9
ENSG00000008838	MED24	17	1.91522e-08	9
ENSG00000012171	SEMA3B	3	1.8076e-06	5
ENSG00000025423	HSD17B6	12	4.28734e-08	11
ENSG00000025434	NR1H3	11	2.95999e-12	6
ENSG00000028116	VRK2	2	4.59965e-06	6
ENSG00000030066	NUP160	11	1.72872e-07	5
ENSG00000037749	MFAP3	5	1.74975e-06	7
ENSG00000048028	USP28	11	4.089e-15	12
ENSG00000048740	CELF2	10	4.62804e-06	12
ENSG00000055147	FAM114A2	5	9.25175e-07	4
ENSG00000064042	LIMCH1	4	3.07339e-06	18
ENSG00000073670	ADAM11	17	7.86239e-07	10
ENSG00000073711	PPP2R3A	3	1.32004e-06	3
ENSG00000076248	UNG	12	1.90472e-07	2
ENSG00000076555	ACACB	12	3.81816e-08	12
ENSG00000077063	CTTNBP2	7	3.97411e-07	8
ENSG00000080603	SRCAP	16	1.22437e-06	6
ENSG00000088538	DOCK3	3	7.39617e-08	8
ENSG00000100239	PPP6R2	22	3.16953e-06	19
ENSG00000100372	SLC25A17	22	9.05682e-09	6
ENSG00000100387	RBX1	22	5.20711e-08	4
ENSG00000100395	L3MBTL2	22	1.76059e-07	5
ENSG00000100403	ZC3H7B	22	3.8745e-06	2
ENSG00000100417	PMM1	22	9.57191e-07	5
ENSG00000100626	GALNT16	14	1.09681e-06	5
ENSG00000101489	CELF4	18	4.13266e-12	14
ENSG00000101746	NOL4	18	4.36668e-06	7
ENSG00000102572	STK24	13	2.22572e-07	6
ENSG00000103496	STX4	16	2.35055e-06	7
ENSG00000103510	KAT8	16	4.14481e-08	2
ENSG00000103549	RNF40	16	1.89295e-07	5
ENSG00000108349	CASC3	17	2.11766e-06	5
ENSG00000108433	GOSR2	17	1.34393e-12	9
ENSG00000108963	DPH1	17	1.00999e-06	5
ENSG00000109458	GAB1	4	9.75194e-07	5
ENSG00000109919	MTCH2	11	1.31723e-11	5
ENSG00000109920	FNBP4	11	8.2887e-09	5
ENSG00000110492	MDK	11	1.82682e-06	3
ENSG00000110514	MADD	11	5.41764e-11	6
ENSG00000110536	PTPMT1	11	1.01264e-11	3
ENSG00000110906	KCTD10	12	7.29774e-08	4
ENSG00000111911	HINT3	6	2.33406e-07	1
ENSG00000112584	FAM120B	6	4.6166e-06	7
ENSG00000113141	IK	5	3.262e-09	2
ENSG00000113391	FAM172A	5	5.23138e-06	9
ENSG00000114054	PCCB	3	5.17084e-09	3
ENSG00000114480	GBE1	3	2.44964e-07	2
ENSG00000115392	FANCL	2	4.37247e-11	5
ENSG00000115548	KDM3A	2	2.56331e-06	5
ENSG00000115561	CHMP3	2	2.8189e-08	5
ENSG00000115947	ORC4	2	7.40753e-16	3
ENSG00000116885	OSCP1	1	1.83441e-11	10
ENSG00000117523	PRRC2C	1	1.83946e-07	15
ENSG00000118007	STAG1	3	9.11336e-11	5
ENSG00000119471	HSDL2	9	9.41212e-07	6
ENSG00000119535	CSF3R	1	3.28683e-08	5
ENSG00000119596	YLPM1	14	3.92906e-09	6
ENSG00000119630	PGF	14	1.87239e-08	4
ENSG00000119638	NEK9	14	1.73275e-10	11
ENSG00000119640	ACYP1	14	3.38054e-15	6
ENSG00000119682	AREL1	14	2.27273e-11	8
ENSG00000119684	MLH3	14	7.59796e-16	5
ENSG00000119688	ABCD4	14	4.35361e-12	12
ENSG00000119689	DLST	14	1.86782e-13	8
ENSG00000120071	KANSL1	17	7.42005e-20	5
ENSG00000120088	CRHR1	17	3.08318e-21	3
ENSG00000121680	PEX16	11	4.84385e-07	7
ENSG00000121989	ACVR2A	2	9.15102e-08	2
ENSG00000122966	CIT	12	6.0801e-07	17
ENSG00000123329	ARHGAP9	12	3.92395e-06	8
ENSG00000124140	SLC12A5	20	3.94281e-07	12
ENSG00000128039	SRD5A3	4	8.48098e-07	6
ENSG00000128159	TUBGCP6	22	1.11148e-06	15
ENSG00000128268	MGAT3	22	9.44058e-09	3
ENSG00000128272	ATF4	22	1.61183e-06	2
ENSG00000131503	ANKHD1	5	4.01878e-06	9
ENSG00000132664	POLR3F	20	2.50465e-06	6
ENSG00000134326	CMPK2	2	3.34829e-06	2
ENSG00000134569	LRP4	11	5.49275e-10	4
ENSG00000134574	DDB2	11	7.9166e-11	7
ENSG00000134575	ACP2	11	2.8568e-11	4
ENSG00000134802	SLC43A3	11	2.10072e-06	4
ENSG00000134809	TIMM10	11	1.43523e-06	3
ENSG00000136869	TLR4	9	2.32377e-06	5
ENSG00000139428	MMAB	12	9.44165e-09	4
ENSG00000139436	GIT2	12	3.25801e-07	10
ENSG00000139793	MBNL2	13	7.88154e-07	10
ENSG00000140382	HMG20A	15	2.67802e-09	4
ENSG00000140948	ZCCHC14	16	4.74164e-06	2
ENSG00000141258	SGSM2	17	9.66462e-08	19
ENSG00000143772	ITPKB	1	9.12719e-07	2
ENSG00000143801	PSEN2	1	1.59379e-06	8
ENSG00000143819	EPHX1	1	8.06295e-07	2
ENSG00000145335	SNCA	4	3.97489e-06	5
ENSG00000145715	RASA1	5	2.2085e-06	10
ENSG00000145743	FBXL17	5	3.41498e-08	3
ENSG00000146007	ZMAT2	5	4.8777e-06	2
ENSG00000148842	CNNM2	10	1.94514e-06	5
ENSG00000148843	PDCD11	10	3.96957e-07	4
ENSG00000149091	DGKZ	11	5.18587e-08	9
ENSG00000149131	SERPING1	11	4.09383e-09	10
ENSG00000149179	C11orf49	11	8.09557e-14	6
ENSG00000149182	ARFGAP2	11	7.55689e-12	5
ENSG00000149187	CELF1	11	1.85255e-10	5
ENSG00000149292	TTC12	11	5.76961e-18	7
ENSG00000149294	NCAM1	11	2.37609e-17	11
ENSG00000149295	DRD2	11	4.64212e-07	2
ENSG00000149305	HTR3B	11	1.72716e-16	6
ENSG00000151006	PRSS53	16	2.11504e-08	1
ENSG00000151422	FER	5	2.99389e-09	2
ENSG00000153234	NR4A2	2	7.27973e-08	4
ENSG00000155511	GRIA1	5	2.86493e-06	4
ENSG00000156475	PPP2R2B	5	3.40976e-06	12
ENSG00000156599	ZDHHC5	11	3.36215e-08	5
ENSG00000156858	PRR14	16	2.56609e-08	6
ENSG00000156873	PHKG2	16	7.79925e-07	7
ENSG00000158106	RHPN1	8	1.28085e-06	14
ENSG00000158296	SLC13A3	20	4.69793e-06	7
ENSG00000160746	ANO10	3	3.39038e-06	12
ENSG00000161395	PGAP3	17	2.42054e-06	5
ENSG00000162426	SLC45A1	1	4.09805e-06	4
ENSG00000164062	APEH	3	1.46849e-08	6
ENSG00000164068	RNF123	3	2.93169e-09	6
ENSG00000164898	FMC1	7	2.88879e-06	2
ENSG00000165238	WNK2	9	6.6661e-07	15
ENSG00000165912	PACSIN3	11	1.70754e-10	2
ENSG00000165915	SLC39A13	11	4.48756e-07	3
ENSG00000165916	PSMC3	11	1.39993e-11	4
ENSG00000166682	TMPRSS5	11	3.15152e-14	10
ENSG00000167258	CDK12	17	3.84317e-07	10
ENSG00000167528	ZNF641	12	1.09159e-06	3
ENSG00000168517	HEXIM2	17	1.33678e-06	4
ENSG00000169783	LINGO1	15	4.53082e-07	10
ENSG00000169955	ZNF747	16	3.70478e-07	1
ENSG00000170946	DNAJC24	11	4.32089e-10	4
ENSG00000172057	ORMDL3	17	2.21881e-07	3
ENSG00000172995	ARPP21	3	2.36272e-08	15
ENSG00000173531	MST1	3	4.55081e-09	6
ENSG00000174243	DDX23	12	4.6726e-06	7
ENSG00000174456	C12orf76	12	9.70065e-07	6
ENSG00000175216	CKAP5	11	3.49766e-11	4
ENSG00000175220	ARHGAP1	11	2.74532e-08	4
ENSG00000175224	ATG13	11	6.54462e-09	6
ENSG00000175806	MSRA	8	1.61026e-11	9
ENSG00000175938	ORAI3	16	1.75374e-07	4
ENSG00000176393	RNPEP	1	1.2503e-06	8
ENSG00000176834	VSIG10	12	8.66262e-08	10
ENSG00000181790	ADGRB1	8	9.94521e-07	19
ENSG00000181817	LSM10	1	1.42021e-13	8
ENSG00000182732	RGS6	14	3.1459e-10	14
ENSG00000184304	PRKD1	14	1.63236e-06	7
ENSG00000185633	NDUFA4L2	12	1.23142e-06	5
ENSG00000185829	ARL17A	17	2.85452e-09	2
ENSG00000186472	PCLO	7	1.80228e-10	10
ENSG00000186479	RGS7BP	5	3.5964e-06	4
ENSG00000186868	MAPT	17	3.56527e-20	4
ENSG00000187778	MCRS1	12	5.4067e-06	11
ENSG00000188338	SLC38A3	3	2.9634e-06	4
ENSG00000188895	MSL1	17	1.24508e-07	3
ENSG00000188938	FAM120AOS	9	5.64771e-09	7
ENSG00000189046	ALKBH2	12	3.8194e-06	3
ENSG00000196118	CCDC189	16	2.73467e-06	3
ENSG00000196182	STK40	1	8.08344e-11	9
ENSG00000196236	XPNPEP3	22	1.87846e-07	3
ENSG00000196419	XRCC6	22	1.68912e-07	4
ENSG00000196628	TCF4	18	3.47296e-10	10
ENSG00000197283	SYNGAP1	6	3.26453e-06	12
ENSG00000197555	SIPA1L1	14	2.86979e-07	16
ENSG00000197601	FAR1	11	1.41922e-06	2
ENSG00000197724	PHF2	9	6.10798e-07	3
ENSG00000198208	RPS6KL1	14	8.08446e-13	10
ENSG00000214193	SH3D21	1	5.87703e-13	14
ENSG00000225190	PLEKHM1	17	8.13708e-19	9
ENSG00000239305	RNF103	2	1.23413e-07	6

[truncated: 15 more sheets: Table L. SU.MSGgenes, Table M. T2D.MSGgenes, Table N. TC.MSGgenes, Table O. TG.MSGgenes, Table P. WHR.MSGgenes, Table Q. MSGgenes.GWAS.AD, Table R. MSGgenes.GWAS.LDL, Table S. MSGgenes.GWAS.SCZ, Table T. AD.MSG_vs_sPredixcan, Table U. LDL.MSG_vs_sPredixca, Table V SCZ.MSG_vs_sPredixca, Table W. MSG_SCCA_ACAT, Table X. MSG_SVD_GBJ_ACAT, Table Y. Testable gene count, Table Z. GWAS loci genes  ]
